# Supplementary material for: Cellular landscape of avian intestinal organoids revealed by single cell transcriptomics
Source: Sci Rep. 2025 Apr 2;15:11362. doi: 10.1038/s41598-025-95721-4 (PMC11965369; doi:10.1038/s41598-025-95721-4)
Supplement: Supplementary file 2 — Supplementary Material 2 [file 41598_2025_95721_MOESM2_ESM.xlsx]

## Sheet: Suppl. Table 1
	Samples	D0 Broiler 1	D0 Broiler 2	D0 Layer 1	D0 Layer 2	D3 Broiler 1	D3 Broiler 2	D3 Layer 1	D3 Layer 2
	Number of Reads	273980895	259067670	359256574	307637368	349466019	340090381	302008461	265766293
	Reads With Valid Barcodes	0.940898	0.943218	0.948653	0.946109	0.940366	0.941737	0.942444	0.938164
	Sequencing Saturation	0.701454	0.664758	0.701863	0.669076	0.585475	0.535027	0.557886	0.506558
	Q30 Bases in CB+UMI	0.946332	0.947373	0.946048	0.944071	0.943845	0.943939	0.946372	0.946081
	Q30 Bases in RNA read	0.933176	0.931839	0.933212	0.931503	0.932296	0.934827	0.935347	0.934973
	Reads Mapped to Genome: Unique+Multiple	0.846816	0.85223	0.865576	0.856167	0.817768	0.81961	0.819941	0.811746
	Reads Mapped to Genome: Unique	0.717483	0.735537	0.779522	0.747096	0.660979	0.669752	0.684433	0.653687
	Reads Mapped to GeneFull_Ex50pAS: Unique+Multiple GeneFull_Ex50pAS	0.670362	0.677152	0.68914	0.682509	0.656796	0.656056	0.65662	0.650759
	Reads Mapped to GeneFull_Ex50pAS: Unique GeneFull_Ex50pAS	0.567092	0.584644	0.621918	0.595043	0.532962	0.537373	0.550381	0.52589
	Estimated Number of Cells	4890	5757	5980	5654	5438	6558	5181	6149
	Unique Reads in Cells Mapped to GeneFull_Ex50pAS	144877168	140018631	203644609	168213605	164816936	164799012	143450906	125656138
	Fraction of Unique Reads in Cells	0.932451	0.924446	0.911455	0.918911	0.884913	0.901747	0.86302	0.899061
	Mean Reads per Cell	29627	24321	34054	29751	30308	25129	27687	20435
	Median Reads per Cell	29551	24627	33838	29915	29490	24587	26097	19148
	UMIs in Cells	42960883	46782271	60518134	55466596	68110047	76553954	63421087	61902767
	Mean UMI per Cell	8785	8126	10120	9810	12524	11673	12241	10067
	Median UMI per Cell	8758	8192	9909	9778	12443	11547	11634	9490
	Mean GeneFull_Ex50pAS per Cell	2750	2637	2934	2900	3595	3520	3552	3159
	Median GeneFull_Ex50pAS per Cell	2820	2721	2978	2970	3800	3692	3665	3220
	Total GeneFull_Ex50pAS Detected	15436	15458	15551	15539	15516	15570	15476	15503

## Sheet: Suppl. Table 2
	Major cell lineages/proliferating cells	Cell population	Gene name	Ensembl ID	Description	Link
	Mesenchymal cells	Pan mesenchymal cell	ACTA2	ENSGALG00015012624	Encodes alpha smooth muscle actin, one of the six different actin isoforms. Has been used to stain chicken smooth muscle cells	https://www.ncbi.nlm.nih.gov/pmc/articles/PMC9596294/
			DCN	ENSGALG00015009878	Encodes Decorin, with high transcription levels observed in cultured human mesenchymal cells, while expression is negligible in endothelial and epithelial cells	https://pubmed.ncbi.nlm.nih.gov/1611907/
			COL1A2	ENSGALG00015003826	Encodes collagen type 1 alpha 2 chain. Well known mesenchymal cell marker in single cell studies	https://www.sciencedirect.com/science/article/pii/S096289242300048X?via%3Dihub
		Pericytes	CSPG4	ENSGALG00015012767	Encodes chondroitin sulfate proteoglycan 4, protein also known as NG2. Expressed in mammalian pericytes	https://www.sciencedirect.com/science/article/pii/S1534580711002693
			EBF1	ENSGALG00015022697	Encodes early B-cell factor-1. Expressed in mammalian pericytes and contributes to pericyte cell commitment	https://link.springer.com/article/10.1007/s00418-021-02015-7
			PDGFRB	ENSGALG00015021359	Encodes platelet derived growth factor receptor beta. Expressed in mouse pericytes	https://www.ncbi.nlm.nih.gov/pmc/articles/PMC2936891/
		Smooth muscle cells	KCNMB1	ENSGALG00015009736	Encodes the beta 1 subunit of potassium calcium-activated channel subfamily M regulatory. Controls smooth muscle contraction by mediating BK channels	https://www.ncbi.nlm.nih.gov/pmc/articles/PMC2785209/
			MYH11	ENSGALG00015024686	Encodes smooth muscle myosin heavy chain 11. Reported as the significant differentially expressed gene of myofibroblasts in mouse single cell study	https://www.nature.com/articles/s41586-021-03852-1
			MYL9	ENSGALG00015017761	Encodes myosin light chain 9, essential for migration and concentraion of smooth muscle cells in mouse	https://www.ncbi.nlm.nih.gov/pmc/articles/PMC3037873/
			MYLK	ENSGALG00015021459	Encodes myosin light chain kinase. Marks avian smooth muscel cells, aligns with the role of mammalian MYLK1	https://www.pnas.org/doi/abs/10.1073/pnas.87.6.2284
			ITGA9	ENSGALG00015005310	Encodes integrin alpha 9, has been reported to be expressed in mammalian smooth muscle cells.	https://www.sciencedirect.com/science/article/pii/S0006291X20316958
			ACTA2	ENSGALG00015012624	Encodes alpha smooth muscle actin, one of the six different actin isoforms. Has been used to stain chicken smooth muscle cells	https://www.ncbi.nlm.nih.gov/pmc/articles/PMC9596294/
			GREM1	ENSGALG00015013179	Encodes BMP antagonist gremlin 1, known to be expressed by the mammlain smooth muscle cells around intestinal crypts	https://www.ncbi.nlm.nih.gov/pmc/articles/PMC6659803/
			DES	ENSGALG00015021925	Encodes desmin, a key subunit of the intermediate filament. Known to be expressed in chicken smooth muscles cells	https://www.ncbi.nlm.nih.gov/pmc/articles/PMC2110285/
		Myofibroblasts	HHIP	ENSGALG00015019284	Encodes hedgehog interacting protein. Reported as the significant differentially expressed gene of myofibroblasts in mouse single cell study	https://www.nature.com/articles/s41586-021-03852-1
			TAGLN	ENSGALG00015013559	Encodes actin-binding protein transgelin that is linked to increased cell motility and migration. Reported as the significant differentially expressed gene of myofibroblasts in mouse single cell study	https://www.nature.com/articles/s41586-021-03852-1
			VIM	ENSGALG00015012141	Encodes vimentin, canonical myofibroblast marker	https://onlinelibrary.wiley.com/doi/full/10.1111/j.1582-4934.2007.00213.x
			ACTA2	ENSGALG00015012624	Encodes smooth muschle actin alpha 2, also known as alpha-SMA. Myofibroblasts are known for actin stress fibers mostly composed of smooth muscle alpha-actin. Reported as the significant differentially expressed gene of myofibroblasts in mouse single cell study	https://europepmc.org/article/med/2197503
			MYH11	ENSGALG00015024686	Encodes smooth muscle myosin heavy chain 11. Reported as the significant differentially expressed gene of myofibroblasts in mouse single cell study	https://www.nature.com/articles/s41586-021-03852-1
		Telocytes	PDGFRA	ENSGALG00015006137	Encodes platelet-derived growth factor receptor alpha. Mouse telocytes expressed high PDGFRA levels	https://www.sciencedirect.com/science/article/pii/S1934590920300084
			FOXL1	ENSGALG00015009777	Encodes forkhead box L1, expressed in mammalian telocytes and telocytes	https://www.sciencedirect.com/science/article/pii/S1934590920300084
			WNT5A	ENSGALG00015026497	Encodes Wnt family member 5A, enriched in mammalian telocytes	https://www.nature.com/articles/s41586-018-0084-4
			WIF1	ENSGALG00015015263	Encodes Wnt inhibitor factor 1, enriched in mammalian telocytes	https://www.ncbi.nlm.nih.gov/pmc/articles/PMC7476159/
		Interstitial cells of Cajal	ANO1	ENSGALG00015021440	Encodes anoctamin 1, a known ICC marker that has been identified in chicken ICCs	https://journals.physiology.org/doi/full/10.1152/ajpgi.00112.2020
			ETV1	ENSGALG00015004597	Encodes ETS variant transcription factor 1, a master regulator of ICCs fate	https://www.nature.com/articles/nature09409
			KIT	ENSGALG00015005865	Encodes tyrosine-protein kinase KIT, also known as CD117. Has been used to visulize chicken ICCs	https://onlinelibrary.wiley.com/doi/10.1111/dgd.12808
			PRKG1	ENSGALG00015011262	Encodes cGMP-dependent protein kinase 1, known to be expressed in mammalian ICCs	https://www.nature.com/articles/ncomms2626
	Epithelial cells	Pan Epithelial cells	KRT7	ENSGALG00015016475	Encodes keratin 7, a member of the keratin family. Keratins are known to participate in epithelial cell differentiation
			EZR	ENSGALG00015004807	Encodes ezrin. Strongly expressed in chicken embryo intestinal epithlium	https://www.sciencedirect.com/science/article/pii/S1567133X03001753
			EPCAM	ENSGALG00015020378	Encodes epithelial cell adhesion molecule. Well known epithelial cell marker identified in intestinal epithelial cells in mice single cell studies	https://www.nature.com/articles/nature24489
		Enterocytes	ALPI	ENSGALG00015014947	Encodes alkaline phosphatase which involved in lipid absorption. Highly expressed in chicken enteroids enterocytes	https://www.nature.com/articles/s42003-021-01901-z
			SLC15A1	ENSGALG00015000450	Encodes solute carrier family 15 member 1, also known as peptide transporter PEPT1. Known to be highly expressed in the apical membrane of chicken intestinal enterocytes	https://www.sciencedirect.com/science/article/pii/S0032579119309150
			PRAP1	ENSGALG00015004395	Encodes proline rich acidic protein 1, expressed in the enterocytes of mammalian intestine	https://www.ncbi.nlm.nih.gov/pmc/articles/PMC7498829/
			APOA4	ENSGALG00015013438	Encodes apolipoprotein A4, canonical enterocytes marker. Expressed in chicken enteroids enterocytes	https://www.nature.com/articles/s42003-021-01901-z
			VIL1	ENSGALG00015021546	Encodes villin 1, classic enterocyte marker that has been identified in chicken enteroids	https://www.nature.com/articles/s42003-021-01901-z
			KRT20	ENSGALG00015026110	Encodes keratin 20, was annotated as KRT40 on Ensembl. Classic enterocyte marker that has been identified in chicken enteroids	https://www.nature.com/articles/s42003-021-01901-z
			ANPEP	ENSGALG00015022256	Encodes alanyl aminopeptidase, canonical enterocytes marker. Expressed in chicken enteroids enterocytes	https://www.nature.com/articles/s42003-021-01901-z
			FABP2	ENSGALG00015018049	Encodes fatty acid binding protein 2, highly expressed during mouse enterocyte differentiation	https://faseb.onlinelibrary.wiley.com/doi/full/10.1096/fj.99-0959com
			APOA1	ENSGALG00015013472	Encodes apolipoprotein A1, canonical enterocytes marker. Expressed in chicken enteroids enterocytes	https://www.nature.com/articles/s42003-021-01901-z
		Enteroendocrine cells	UCN3	ENSGALG00015006097	Encodes urocotin 3, a member of the corticotropin-releasing hormone peptide family. Expressed in mammalian gut EECs	https://www.ncbi.nlm.nih.gov/pmc/articles/PMC6477899/
			TPH1	ENSGALG00015024068	Encodes tryptophan hydroxylase 1, key enzyme responsible for 5-HT synthesis in EECs	https://www.sciencedirect.com/science/article/pii/S2212877818301406
			NEUROD1	ENSGALG00015014502	Encodes neurogenic differentiation 1, required for enteroendocrine progenitor differentiation and maturation	https://www.nature.com/articles/s41598-019-55292-7
			FEV	ENSGALG00015022117	Encodes FEV trascription factor, a ETS family member. Identified in EECs in mammalian single cell studies	https://www.sciencedirect.com/science/article/pii/S009286741831643X?via%3Dihub
			SCGN	ENSGALG00015000968	Encodes secretagogin, a calcium sensor that is exclusively expressed in neuroendocrine lineages, including intestinal EECs	https://www.jbc.org/article/S0021-9258(19)62232-5/fulltext
			VWA5B2	ENSGALG00015015312	Encodes von Willebrand factor A domain containing 5B2. Canonical EEC marker identified in mammalian single cell studies	https://www.ncbi.nlm.nih.gov/pmc/articles/PMC7041720/
			CHGA	ENSGALG00015016059	Encodes chromogranin A, specifically localizes to peptide hormone and monoamine-storing endocrine cells within the gastrointestinal tract. Identified in mammalian single cell studies	https://www.ncbi.nlm.nih.gov/pmc/articles/PMC5414674/
						https://www.ncbi.nlm.nih.gov/pmc/articles/PMC7041720/
		Goblet cells	BCAS1	ENSGALG00015009439	Encodes brain enriched myelin associated protein 1. Classic goblet cell marker identified in mammalian single cell studies	https://www.ncbi.nlm.nih.gov/pmc/articles/PMC7041720/
			TFF3	ENSGALG00015004731	Encodes trefoil factor 3, found in mouse and human goblet cells	https://www.annualreviews.org/doi/abs/10.1146/annurev-physiol-021115-105447
						https://www.nature.com/articles/nature24489
			AGR2	ENSGALG00015004731	Encodes anterior gradient 2. Mouse AGR2 was originally identified as selectively expressed in intestinal goblet cells	https://www.sciencedirect.com/science/article/pii/S016747819900010X
			MUC2	ENSGALG00015021682	Encodes mucin 2, a major component secreted by goblet cells to create a protective barrier between pathogens and the intestinal epithelial cells	https://www.sciencedirect.com/science/article/pii/S0032579119449535
			TSPAN13	ENSGALG00015004721	Encodes tetraspanin 13, identified as unique goblet cell marker	https://www.science.org/doi/full/10.1126/sciadv.aaw3413
		Paneth cells	AVBD10	ENSGALG00015017869	Encodes avian β-defensin 10. Paneth cells are known to contain large amounts of α-defensins	https://www.ncbi.nlm.nih.gov/pmc/articles/PMC7112556/
			CD24	ENSGALG00015012953	Encodes CD24, canonical mature paneth cell marker. Also used to define paneth cells in chicken	https://veterinaryresearch.biomedcentral.com/articles/10.1186/s13567-023-01189-3
						https://www.annualreviews.org/doi/abs/10.1146/annurev-physiol-030212-183744
			MMP7	ENSGALG00015000136	Encodes matrix metallopeptidase 7, which is responsible for activating paneth cells produced alpha defensins. Expression reported in chicken enteroids	https://www.ncbi.nlm.nih.gov/pmc/articles/PMC7979936/
		Tuft cells	DCLK1	ENSGALG00015017817	Encodes double cortin-like kinase 1, the most common murine tuft cell marker	https://www.ncbi.nlm.nih.gov/pmc/articles/PMC5668570/
			ALOX5AP	ENSGALG00015018222	Encodes 5-lipoxygenase-activating protein. Highly and specifically expressed in mice intestinal tuft cells	https://www.ncbi.nlm.nih.gov/pmc/articles/PMC7469474/
			SOX9	ENSGALG00015025943	Encodes SRY-box transcription factor 9. Highly expressed in mammals intestinal tuft cells, also expressed in paneth cells and some other epithelial cells	https://rupress.org/jcb/article/192/5/767/36399/Distinct-ATOH1-and-Neurog3-requirements-define
			GFI1B	ENSGALG00015028167	Encodes growth factor independent 1B transcriptional repressor. Detected in nuclei of mouse tuft cells and no other epithelial cells	https://www.ncbi.nlm.nih.gov/pmc/articles/PMC6050067/
			RGS13	ENSGALG00015010619	Encodes regulator of G protein signaling 13. Found to be one of the most tuft cell differentially expressed genes in mouse single cell study	https://www.cell.com/cell-stem-cell/pdf/S1934-5909(17)30240-0.pdf
			FYB1	ENSGALG00015029763	Encodes FYN binding protein 1. Found to be expressed in human intestinal tuft cells	https://www.nature.com/articles/s41586-021-03852-1
			IRAG2	ENSGALG00015004506	Encodes inositol 1,4,5-triphosphate receptor associated 2, gene also known as Lrmp and Jaw1. A p53 target gene highly expressed in tuft cells	https://www.nature.com/articles/s41467-021-23587-x
			TRPM5	ENSGALG00015021519	Encodes transient receptor potential cation channel subfamily M member 5, one of the top differentally expressed genes of tuft cells in human single cell study	https://www.nature.com/articles/nature24489#MOESM1
			PLCG2	ENSGALG00015011641	Encodes phospholipase c gamma 2, one of the top differentally expressed genes of tuft cells in human single cell study	https://www.nature.com/articles/nature24489#MOESM1
			PTPN6	ENSGALG00015008273	Encodes tyrosine phosphatase non-receptor type 6, one of the top differentally expressed genes of tuft cells in human single cell study	https://www.nature.com/articles/nature24489#MOESM1
		Microfold cells	ANXA10	ENSGALG00015002437	Encodes annexin A10, reported as mammlian M cell marker while the expression in chicken M cell has been questioned	https://www.nature.com/articles/s41598-024-59368-x
			CD44	ENSGALG00015022862	Encodes CD44 moleucle, known as pan-M cell marker in mammalian, also upregulated in chicken bursal M cells	https://www.nature.com/articles/s41598-024-59368-x
			SPI1	ENSGALG00015009543	Encodes spi-1 proto-oncogene, upregulated in chicken bursal M cells	https://www.nature.com/articles/s41598-024-59368-x
			SOX8	ENSGALG00015021981	Encodes SRY-box transcription factor 8, upregulated in chicken bursal M cells	https://www.nature.com/articles/s41598-024-59368-x
	Immune cells	Pan Immune cells	PTPRC	ENSGALG00015009780	Encodes protein tyrosine phosphatase receptor type C, also known as CD45. Canonical immune cell marker, has been used to identify immune cell in the single cell study of chicken bursa of Fabricius	https://link.springer.com/article/10.1186/s13578-021-00728-9
			RUNX3	ENSGALG00015022642	Encodes runt related transcription factor 3, which plays a vital role in the development of various immune cells	https://www.nature.com/articles/ni.3272
		B cells	EBF1	ENSGALG00015022697	Encodes EBF Transcription Factor 1, known as canonical B cell markers.	https://www.sciencedirect.com/science/article/pii/S0006291X12009898?via%3Dihub#f0005
			CHB6	ENSGALG00015007208	Encodes B-cell marker protein, B cell activating factor of the TNF family. Known as chicken B cell marker but also expressed in NK cell	https://link.springer.com/article/10.1007/BF00318748
			PAX5	ENSGALG00015028580	Encodes paired box 5, functions as a master regulator of B cell development. Also identified in chicken bural B cells	https://www.ncbi.nlm.nih.gov/pmc/articles/PMC6238004/
			PRDM1	ENSGALG00015011969	Encodes PR Domain Zinc Finger Protein 1, also known as BLIMP1. Plays multiple roles in plasma cell differentiation	https://www.nature.com/articles/ni.3349
			SWAP70	ENSGALG00015013999	Encodes switching B cell complex subunit SWAP70, required for efficent B cell homing to lymphoid organs. Also reported as chicken B cell marker	https://journals.aai.org/jimmunol/article/192/10/4510/92205/Existence-of-Conventional-Dendritic-Cells-in
		T cells	CD3D	ENSGALG00015012312	Encodes CD3 delta subunit of T-cell receptor complex, known as canonical gamma delta T cell marker	https://www.nature.com/articles/s42003-021-01901-z
			CD3E	ENSGALG00015012277	Encodes CD3 epsilon subunit of T-cell receptor complex. Known as canonical T cell marker and has been identified in avian enteroids	https://www.nature.com/articles/s42003-021-01901-z
			CD3Z	ENSGALG00015006992	Encodes CD3 zeta subunit of T-cell receptor complex. Canonical T cell marker, also known as CD247	https://www.nature.com/articles/s42003-021-01901-z
			TCF7	ENSGALG00015022131	Encodes TCF1 protein. Expressed predominately in T cells and plays a critical role in lymphoid cell development. Used as T cell marker in the previous chicken single cell study	https://www.ncbi.nlm.nih.gov/pmc/articles/PMC10067856/
			BCL11B	ENSGALG00015016397	Encodes C2H2-type zinc finger protein. Also called as CTIP2. Required for both early T-cell development and T-cell identity maintenance	https://onlinelibrary.wiley.com/doi/full/10.1111/j.1600-065X.2010.00953.x
			TARP	ENSGALG00015005486	Encodes T cell receptor gamma alternate reading frame protein. Component of TCR gamma delta, known as canonical gamma delta T cell marker	https://bmcgenomics.biomedcentral.com/articles/10.1186/s12864-021-07975-7#Sec2
			TCRD	ENSGALG00015027251	Encodes T cell receptor delta chain. Component of TCR gamma delta, known as chicken gamma delta T cell marker	https://bmcgenomics.biomedcentral.com/articles/10.1186/s12864-021-08036-9
			CD4	ENSGALG00015008175	Encodes CD4 protein, functions as a co-receptor of the T cell receptor and assists in the communication with antigen-presenting cells. Canonical T cell sub-classification marker. Identified Treg in this study	https://www.ncbi.nlm.nih.gov/pmc/articles/PMC5739506/#ppat.1006745.ref002
			CD8A	ENSGALG00015010408	Encodes CD8 protein A. Canonical T cell sub-classification marker. Not identified in this study	https://journals.aai.org/jimmunol/article/154/9/4485/29078/Identification-and-analysis-of-the-expression-of
			CD8BP	ENSGALG00015010880	Encodes CD8 protein B. Canonical T cell sub-classification marker. Not identified in this study	https://journals.aai.org/jimmunol/article/154/9/4485/29078/Identification-and-analysis-of-the-expression-of
			IL2RA	ENSGALG00015005914	Encodes interleukin 2 receptor subunit alpha. Gene also known as CD25. Known as noth activated T cell and Treg marker	https://www.ncbi.nlm.nih.gov/pmc/articles/PMC5739506/#ppat.1006745.ref002
			TGFB1	ENSGALG00015001181	Encodes transforming growth factor beta 1, also known as TGF beta. TGF beta positive Treg has been detected in multiple chicken tissues	https://www.ncbi.nlm.nih.gov/pmc/articles/PMC5739506/
			EZR	ENSGALG00015004807	Encodes ezrin, implicated in promoting T cell activation and polarity	https://journals.aai.org/jimmunol/article/182/2/1021/81510
		NK cells	IL2RA	ENSGALG00015005914	Encodes interleukin 2 receptor subunit alpha. Expressed by the majority of chicken intestinal NK cells	https://www.sciencedirect.com/science/article/pii/S0145305X20304122
			CHB6	ENSGALG00015007208	Encodes B-cell marker protein, also known as BU-1. Known as chicken B cell marker but also expressed in NK cell	https://link.springer.com/article/10.1007/BF00318748
			LAMP1	ENSGALG00015015275	Encodes lysosomal-associated membrane protein 1, also known as CD107. Known to be expressed in chicken intestinal NK cells	https://www.sciencedirect.com/science/article/pii/S0145305X20304122
		Myeloid cells	TIMD4	ENSGALG00015023117	Encodes phosphatidylserine receptor TIM4, mediate phagocytic uptake of apoptotic cells. Known as marker gene for most myeloid cells	https://www.ncbi.nlm.nih.gov/pmc/articles/PMC6436730/
			CSF1R	ENSGALG00015021370	Encodes colony stimulating factor 1 receptor, known to be absent on chicken granulocytes	https://journals.biologists.com/dev/article-abstract/141/16/3255/46373
						https://www.frontiersin.org/articles/10.3389/fimmu.2019.03055/full
			CSF2RA	ENSGALG00015010912	Encodes colony stimulating factor 2 receptor, known as good chicken granulocyte marker	https://www.ncbi.nlm.nih.gov/pmc/articles/PMC10357484/
			CSF3R	ENSGALG00015023167	Encodes colony stimulating factor 3 receptor, specifically upregulated in avian monocytes	https://www.ncbi.nlm.nih.gov/pmc/articles/PMC6436730/
			MMR1L4	ENSGALG00015012510	Encodes macrophage mannose receptor 1-like 4, also known as mannose receptor C-type 1-like B. Exclusively expressed in chicken macrophages and monocytes	https://www.sciencedirect.com/science/article/pii/S0165242797001529
			CTSB	ENSGALG00015016647	Encodes cathepsin B, essential for intracellular proteins degradation. Know as good intestinal macrophage marker	https://www.ncbi.nlm.nih.gov/pmc/articles/PMC1809720/
			TFEC	ENSGALG00015001006	EncodesTranscription Factor EC, known as macrophages specific promoters	https://journals.aai.org/jimmunol/article/162/3/1559/31954
			MAFB	ENSGALG00015017784	Encodes MAF BZIP transcription factor B, essential for regulating macrophage differentiation	https://ashpublications.org/blood/article-abstract/105/7/2707/20219
			SPI1	ENSGALG00015009543	Encodes transcription factor PU.1, essential for regulating the proliferation and differentiation of Macrophages	https://www.science.org/doi/abs/10.1126/science.288.5470.1439
			MITF	ENSGALG00015006744	Encodes melanocyte inducing transcription factor, necessary for macrophage differentiation	https://www.jbc.org/article/S0021-9258(20)86753-2/abstract
			ZEB2	ENSGALG00015008778	Encodes zinc-finger E homeobox-binding protein. Required to maintain tissue sepecific identities of macrophages in several tissues, including gut	https://www.cell.com/immunity/pdf/S1074-7613(18)30305-4.pdf
			BPI	ENSGALG00015009869	Encodes bactericidal/permeability-increasing protein Closely related with structurally simiar gene LBP (encodes lipopolysaccharide-binding protein), both have critical role in regulating one of the major component of Gram-negative bacteria outer membrane component LPS. Named as LBP on Ensembl but LBP has been reported as absent in chicken. Mainly produced by neutrophils in mammalian and expressed…	https://www.sciencedirect.com/science/article/pii/S0145305X1000234X
			LYZ	ENSGALG00015014097	Encodes lysozyme, known as one of the highest differently expressed gene between chicken heterophils and macrophages	https://veterinaryresearch.biomedcentral.com/articles/10.1186/s13567-017-0439-0
		Dendritic cells	FLT3	ENSGALG00015015300	Encodes fms related receptor tyrosine kinase 3, canonical chicken dendritic cell marker	https://journals.aai.org/jimmunol/article/192/10/4510/92205
			XCR1	ENSGALG00015005236	Encodes XC motif chemokine receptor 1, canonical chicken dendritic cell marker	https://journals.aai.org/jimmunol/article/192/10/4510/92205
			CADM1	ENSGALG00015013316	Encodes cell adhesion molecule 1, canonical chicken dendritic cell marker	https://journals.aai.org/jimmunol/article/192/10/4510/92205
	Endothelial cells	Endothelial cells	CDH5	ENSGALG00015013706	Encodes cadherin 5, also known as CD144. Canonical endothelial cell maker that has been validated in chicken	https://www.sciencedirect.com/science/article/pii/S0012160618304809
			PECAM1	ENSGALG00015026320	Encodes platelet and endothelial cell adhesion molecule 1, also known as CD31, a pan-endothelial marker found in chicken and mammalian	https://journals.plos.org/plosone/article?id=10.1371/journal.pone.0007856
			VWF	ENSGALG00015008915	Encodes von willebrand factor which stored in endothelial cells, megakaryocytes and platelets.	https://www.sciencedirect.com/science/article/pii/S1538783622150816
			PLXND1	ENSGALG00015006875	Encodes plexin D1, a mechanosensor in endothelial cells	https://www.nature.com/articles/s41586-020-1979-4
			KDR	ENSGALG00015005694	Encodes kinase insert domain receptor, also known as vascular endothelial growth factor receptor 2. Canonical endothelial marker gene	https://www.sciencedirect.com/science/article/pii/0006291X92904832
			VEGFRKDRL	ENSGALG00015019986	Encodes vascular endothelial growth factor receptor kinase insert domain receptor like. Canonical endothelial marker gene	https://faseb.onlinelibrary.wiley.com/doi/full/10.1096/fasebj.13.1.9
			EGFL7	ENSGALG00015027783	Encodes EGF-like domain 7. High level expression of this gene in endothelial cells has been reported in multiple species	https://www.nature.com/articles/nature02416
	Neuron cells	Neuron cells	CDH19	ENSGALG00015009683	Encodes cadherin 19, a direct target of SOX10 during early neural crest cell migration. Expression has been reported in human intestinal mature neuron cells	https://www.nature.com/articles/s41586-021-03852-1
			SOX10	ENSGALG00015020420	Encodes SRY-box transcription factor 10, known to play important roles in cell migration during the early formation of the enteric neuron system. Canonical neuron cell marker gene	https://www.sciencedirect.com/science/article/pii/S0016508521034090
			PLP1	ENSGALG00015013788	Encodes proteolipid protein 1, expressed in mammalian enteric glia cells	https://onlinelibrary.wiley.com/doi/full/10.1002/glia.22876
			MEGF10	ENSGALG00015029375	Encodes multiple EGF like domains 10, expressed in mammalian enteric glia cells	https://onlinelibrary.wiley.com/doi/full/10.1002/glia.22876
			MAP2	ENSGALG00015009189	Encodes microtubule-associated protein 2, predominantly expressed in mammalian neurons	https://www.sciencedirect.com/science/article/pii/S0301008299000465
			S100B	ENSGALG00015008073	Encodes S100 calcium binding protein B which concentrated in glial cells. However, the expression of this gene was at a very low level among all clusters in this study	https://onlinelibrary.wiley.com/doi/full/10.1111/j.1365-2982.2005.00687.x
	Proliferating cells	Proliferating cells	CENPF	ENSGALG00015015315	Encodes centromere protein F. Protein is transiently bound to kinetochores during early mitosis, becomes redistributed to the spindle midzone at anaphase, and is degraded after cytokinesis	https://www.sciencedirect.com/science/article/pii/S0021925819604795?via%3Dihub
			MKI67	ENSGALG00015010483	Encodes antigen Ki-67, signature marker of cell proliferation	https://journals.aai.org/jimmunol/article/133/4/1710/17362/Cell-cycle-analysis-of-a-cell-proliferation
			SMC2	ENSGALG00015028680	Encodes structural maintenance of chromosomes protein 2, a core subunit of condension complex. Function as the core subunit of condensin, which is a large protein complexes involved in chromosome condensation. Marked proliferating cells	https://www.ncbi.nlm.nih.gov/pmc/articles/PMC3527934/
			CEBPB	ENSGALG00015012213	Encodes CCAAT enhancer binding protein beta, upregulated in proliferating cells	https://www.ncbi.nlm.nih.gov/pmc/articles/PMC1895282/

## Sheet: Suppl. Table 3
	Broiler_id	Broiler_name	Layer_id	Layer_name
	ENSGALG00010000041	ENSGALG00010000041	ENSGALG00015000002	ENSGALG00015000002
	ENSGALG00010000042	CKMT1B	ENSGALG00015000003	CKMT1B
	ENSGALG00010000043	PPIP5K1	ENSGALG00015000004	ENSGALG00015000004
	ENSGALG00010000044	MAP1A	ENSGALG00015000005	ENSGALG00015000005
	ENSGALG00010000045	TP53BP1	ENSGALG00015000006	ENSGALG00015000006
	ENSGALG00010000046	TUBGCP4	ENSGALG00015000007	ENSGALG00015000007
	ENSGALG00010000047	IQGAP3	ENSGALG00015000008	IQGAP3
	ENSGALG00010020024	ENSGALG00010020024	ENSGALG00015000011	ENSGALG00015000011
	ENSGALG00010009751	ENSGALG00010009751	ENSGALG00015000012	ENSGALG00015000012
	ENSGALG00010027297	ENSGALG00010027297	ENSGALG00015000044	ENSGALG00015000044
	ENSGALG00010027297	ENSGALG00010027297	ENSGALG00015000045	ENSGALG00015000045
	ENSGALG00010021840	ENSGALG00010021840	ENSGALG00015000046	ENSGALG00015000046
	ENSGALG00010015016	ARGLU1	ENSGALG00015000047	ARGLU1
	ENSGALG00010011577	ENSGALG00010011577	ENSGALG00015000048	ENSGALG00015000048
	ENSGALG00010005882	ENSGALG00010005882	ENSGALG00015000049	ENSGALG00015000049
	ENSGALG00010005885	SLITRK5	ENSGALG00015000050	ENSGALG00015000050
	ENSGALG00010012168	ENSGALG00010012168	ENSGALG00015000052	ENSGALG00015000052
	ENSGALG00010002050	ENSGALG00010002050	ENSGALG00015000053	ENSGALG00015000053
	ENSGALG00010005934	SLITRK6	ENSGALG00015000054	ENSGALG00015000054
	ENSGALG00010005949	SLITRK1	ENSGALG00015000055	SLITRK1
	ENSGALG00010006010	IPO5	ENSGALG00015000056	ENSGALG00015000056
	ENSGALG00010000356	ENSGALG00010000356	ENSGALG00015000058	ENSGALG00015000058
	ENSGALG00010005237	RAP2A	ENSGALG00015000059	RAP2A
	ENSGALG00010001531	ENSGALG00010001531	ENSGALG00015000060	ENSGALG00015000060
	ENSGALG00010001531	ENSGALG00010001531	ENSGALG00015000062	ENSGALG00015000062
	ENSGALG00010025710	ENSGALG00010025710	ENSGALG00015000063	ENSGALG00015000063
	ENSGALG00010025679	ENSGALG00010025679	ENSGALG00015000065	ENSGALG00015000065
	ENSGALG00010025710	ENSGALG00010025710	ENSGALG00015000067	ENSGALG00015000067
	ENSGALG00010025710	ENSGALG00010025710	ENSGALG00015000069	ENSGALG00015000069
	ENSGALG00010000324	ENSGALG00010000324	ENSGALG00015000070	ENSGALG00015000070
	ENSGALG00010002289	ENSGALG00010002289	ENSGALG00015000071	ENSGALG00015000071
	ENSGALG00010025710	ENSGALG00010025710	ENSGALG00015000075	ENSGALG00015000075
	ENSGALG00010003257	ENSGALG00010003257	ENSGALG00015000077	ENSGALG00015000077
	ENSGALG00010000338	ENSGALG00010000338	ENSGALG00015000079	ENSGALG00015000079
	ENSGALG00010025679	ENSGALG00010025679	ENSGALG00015000080	ENSGALG00015000080
	ENSGALG00010000346	ENSGALG00010000346	ENSGALG00015000081	ENSGALG00015000081
	ENSGALG00010003257	ENSGALG00010003257	ENSGALG00015000083	ENSGALG00015000083
	ENSGALG00010025710	ENSGALG00010025710	ENSGALG00015000084	ENSGALG00015000084
	ENSGALG00010005272	MBNL2	ENSGALG00015000089	MBNL2
	ENSGALG00010020024	ENSGALG00010020024	ENSGALG00015000097	ENSGALG00015000097
	ENSGALG00010025710	ENSGALG00010025710	ENSGALG00015000098	ENSGALG00015000098
	ENSGALG00010002050	ENSGALG00010002050	ENSGALG00015000099	ENSGALG00015000099
	ENSGALG00010020024	ENSGALG00010020024	ENSGALG00015000100	ENSGALG00015000100
	ENSGALG00010001779	ENSGALG00010001779	ENSGALG00015000101	ENSGALG00015000101
	ENSGALG00010003270	ENSGALG00010003270	ENSGALG00015000103	ENSGALG00015000103
	ENSGALG00010005284	ENSGALG00010005284	ENSGALG00015000104	ENSGALG00015000104
	ENSGALG00010020024	ENSGALG00010020024	ENSGALG00015000105	ENSGALG00015000105
	ENSGALG00010025710	ENSGALG00010025710	ENSGALG00015000106	ENSGALG00015000106
	ENSGALG00010005289	ENSGALG00010005289	ENSGALG00015000107	ENSGALG00015000107
	ENSGALG00010020024	ENSGALG00010020024	ENSGALG00015000108	ENSGALG00015000108
	ENSGALG00010020024	ENSGALG00010020024	ENSGALG00015000109	ENSGALG00015000109
	ENSGALG00010005321	HS6ST3	ENSGALG00015000110	ENSGALG00015000110
	ENSGALG00010002082	ENSGALG00010002082	ENSGALG00015000111	ENSGALG00015000111
	ENSGALG00010001303	ENSGALG00010001303	ENSGALG00015000112	ENSGALG00015000112
	ENSGALG00010001303	ENSGALG00010001303	ENSGALG00015000113	ENSGALG00015000113
	ENSGALG00010005341	UGGT2	ENSGALG00015000114	UGGT2
	ENSGALG00010005265	DYNC2H1	ENSGALG00015000115	DYNC2H1
	ENSGALG00010025679	ENSGALG00010025679	ENSGALG00015000116	ENSGALG00015000116
	ENSGALG00010025679	ENSGALG00010025679	ENSGALG00015000117	ENSGALG00015000117
	ENSGALG00010025710	ENSGALG00010025710	ENSGALG00015000120	ENSGALG00015000120
	ENSGALG00010005356	DNAJC3	ENSGALG00015000121	DNAJC3
	ENSGALG00010025679	ENSGALG00010025679	ENSGALG00015000122	ENSGALG00015000122
	ENSGALG00010007532	DCUN1D5	ENSGALG00015000125	ENSGALG00015000125
	ENSGALG00010025710	ENSGALG00010025710	ENSGALG00015000126	ENSGALG00015000126
	ENSGALG00010007330	MMP13	ENSGALG00015000127	MMP13
	ENSGALG00010007546	MMP10	ENSGALG00015000128	MMP10
	ENSGALG00010005379	DZIP1	ENSGALG00015000129	ENSGALG00015000129
	ENSGALG00010007554	ENSGALG00010007554	ENSGALG00015000130	ENSGALG00015000130
	ENSGALG00010025710	ENSGALG00010025710	ENSGALG00015000131	ENSGALG00015000131
	ENSGALG00010005387	CLDN10	ENSGALG00015000132	CLDN10
	ENSGALG00010007571	MMP1	ENSGALG00015000133	ENSGALG00015000133
	ENSGALG00010007575	MMP27	ENSGALG00015000135	MMP27
	ENSGALG00010007586	MMP7	ENSGALG00015000136	MMP7
	ENSGALG00010025710	ENSGALG00010025710	ENSGALG00015000137	FK27
	ENSGALG00010025710	ENSGALG00010025710	ENSGALG00015000138	ENSGALG00015000138
	ENSGALG00010005402	ABCC4	ENSGALG00015000139	ABCC4
	ENSGALG00010025679	ENSGALG00010025679	ENSGALG00015000141	ENSGALG00015000141
	ENSGALG00010001900	ENSGALG00010001900	ENSGALG00015000142	ENSGALG00015000142
	ENSGALG00010007640	TMEM123	ENSGALG00015000143	TMEM123
	ENSGALG00010005438	GPR180	ENSGALG00015000145	ENSGALG00015000145
	ENSGALG00010007658	BIRC2	ENSGALG00015000158	BIRC2
	ENSGALG00010002050	ENSGALG00010002050	ENSGALG00015000165	ENSGALG00015000165
	ENSGALG00010005460	TGDS	ENSGALG00015000166	ENSGALG00015000166
	ENSGALG00010007375	CHORDC1	ENSGALG00015000170	CHORDC1
	ENSGALG00010005140	DCT	ENSGALG00015000177	DCT
	ENSGALG00010007392	NAALAD2	ENSGALG00015000183	ENSGALG00015000183
	ENSGALG00010002919	ENSGALG00010002919	ENSGALG00015000184	ENSGALG00015000184
	ENSGALG00010005163	GPC6	ENSGALG00015000185	ENSGALG00015000185
	ENSGALG00010007404	ENSGALG00010007404	ENSGALG00015000188	ENSGALG00015000188
	ENSGALG00010002289	ENSGALG00010002289	ENSGALG00015000190	ENSGALG00015000190
	ENSGALG00010002985	ENSGALG00010002985	ENSGALG00015000191	ENSGALG00015000191
	ENSGALG00010011808	SMARCA2	ENSGALG00015000192	SMARCA4
	ENSGALG00010007357	NOX4	ENSGALG00015000196	NOX4
	ENSGALG00010007864	TYR	ENSGALG00015000198	TYR
	ENSGALG00010003257	ENSGALG00010003257	ENSGALG00015000200	ENSGALG00015000200
	ENSGALG00010003669	ENSGALG00010003669	ENSGALG00015000202	ENSGALG00015000202
	ENSGALG00010003683	ENSGALG00010003683	ENSGALG00015000207	ENSGALG00015000207
	ENSGALG00010003641	ENSGALG00010003641	ENSGALG00015000210	ENSGALG00015000210
	ENSGALG00010007886	GRM5	ENSGALG00015000211	GRM5
	ENSGALG00010003477	ENSGALG00010003477	ENSGALG00015000212	ENSGALG00015000212
	ENSGALG00010005433	GPC5	ENSGALG00015000213	ENSGALG00015000213
	ENSGALG00010023153	ENSGALG00010023153	ENSGALG00015000214	ENSGALG00015000214
	ENSGALG00010003273	NFIX	ENSGALG00015000215	NFIX
	ENSGALG00010007485	CTSC	ENSGALG00015000216	CTSC
	ENSGALG00010003720	ENSGALG00010003720	ENSGALG00015000217	ENSGALG00015000217
	ENSGALG00010015042	EFNB2	ENSGALG00015000218	EFNB2
	ENSGALG00010003279	ENSGALG00010003279	ENSGALG00015000219	ENSGALG00015000219
	ENSGALG00010003292	GADD45GIP1	ENSGALG00015000220	ENSGALG00015000220
	ENSGALG00010013437	ENSGALG00010013437	ENSGALG00015000221	ENSGALG00015000221
	ENSGALG00010003299	RAD23A	ENSGALG00015000222	ENSGALG00015000222
	ENSGALG00010007506	RAB38	ENSGALG00015000223	ENSGALG00015000223
	ENSGALG00010003305	CALR	ENSGALG00015000224	ENSGALG00015000224
	ENSGALG00010003556	ENSGALG00010003556	ENSGALG00015000226	ENSGALG00015000226
	ENSGALG00010000124	ENSGALG00010000124	ENSGALG00015000227	ENSGALG00015000227
	ENSGALG00010003352	FARSA	ENSGALG00015000229	ENSGALG00015000229
	ENSGALG00010003720	ENSGALG00010003720	ENSGALG00015000230	ENSGALG00015000230
	ENSGALG00010001946	ENSGALG00010001946	ENSGALG00015000231	ENSGALG00015000231
	ENSGALG00010003683	ENSGALG00010003683	ENSGALG00015000232	ENSGALG00015000232
	ENSGALG00010015088	ENSGALG00010015088	ENSGALG00015000233	ENSGALG00015000233
	ENSGALG00010000228	ENSGALG00010000228	ENSGALG00015000234	ENSGALG00015000234
	ENSGALG00010001293	ENSGALG00010001293	ENSGALG00015000235	ENSGALG00015000235
	ENSGALG00010003374	SYCE2	ENSGALG00015000236	ENSGALG00015000236
	ENSGALG00010000137	ENSGALG00010000137	ENSGALG00015000237	ENSGALG00015000237
	ENSGALG00010008069	DLG2	ENSGALG00015000238	ENSGALG00015000238
	ENSGALG00010003736	ENSGALG00010003736	ENSGALG00015000239	ENSGALG00015000239
	ENSGALG00010011667	ENSGALG00010011667	ENSGALG00015000240	ENSGALG00015000240
	ENSGALG00010001544	ENSGALG00010001544	ENSGALG00015000241	ENSGALG00015000241
	ENSGALG00010006019	SLC10A2	ENSGALG00015000242	SLC10A2
	ENSGALG00010002075	ENSGALG00010002075	ENSGALG00015000243	ENSGALG00015000243
	ENSGALG00010001428	ENSGALG00010001428	ENSGALG00015000244	ENSGALG00015000244
	ENSGALG00010003403	GCDH	ENSGALG00015000245	GCDH
	ENSGALG00010003736	ENSGALG00010003736	ENSGALG00015000246	ENSGALG00015000246
	ENSGALG00010008098	TMEM126A	ENSGALG00015000247	TMEM126A
	ENSGALG00010001802	ENSGALG00010001802	ENSGALG00015000248	ENSGALG00015000248
	ENSGALG00010001424	ENSGALG00010001424	ENSGALG00015000249	ENSGALG00015000249
	ENSGALG00010006031	ERCC5	ENSGALG00015000250	ERCC5
	ENSGALG00010001555	ENSGALG00010001555	ENSGALG00015000252	ENSGALG00015000252
	ENSGALG00010003777	ENSGALG00010003777	ENSGALG00015000254	ENSGALG00015000254
	ENSGALG00010006037	ENSGALG00010006037	ENSGALG00015000255	ENSGALG00015000255
	ENSGALG00010001413	ENSGALG00010001413	ENSGALG00015000257	ENSGALG00015000257
	ENSGALG00010000231	ENSGALG00010000231	ENSGALG00015000258	ENSGALG00015000258
	ENSGALG00010009144	CREBZF	ENSGALG00015000259	ENSGALG00015000259
	ENSGALG00010000206	ENSGALG00010000206	ENSGALG00015000260	ENSGALG00015000260
	ENSGALG00010001408	ENSGALG00010001408	ENSGALG00015000262	ENSGALG00015000262
	ENSGALG00010003439	GMIP	ENSGALG00015000263	GMIP
	ENSGALG00010008102	CCDC89	ENSGALG00015000265	ENSGALG00015000265
	ENSGALG00010006059	BIVM	ENSGALG00015000267	BIVM
	ENSGALG00010002913	NXNL1	ENSGALG00015000269	ENSGALG00015000269
	ENSGALG00010002141	ENSGALG00010002141	ENSGALG00015000270	ENSGALG00015000270
	ENSGALG00010006063	KDELC1	ENSGALG00015000273	KDELC1
	ENSGALG00010002914	SLC27A1	ENSGALG00015000274	SLC27A1
	ENSGALG00010003804	PSME1	ENSGALG00015000275	ENSGALG00015000275
	ENSGALG00010001403	ENSGALG00010001403	ENSGALG00015000277	ENSGALG00015000277
	ENSGALG00010001939	ENSGALG00010001939	ENSGALG00015000279	ENSGALG00015000279
	ENSGALG00010012307	ENSGALG00010012307	ENSGALG00015000281	ENSGALG00015000281
	ENSGALG00010002917	PGLS	ENSGALG00015000287	PGLS
	ENSGALG00010001269	ENSGALG00010001269	ENSGALG00015000288	ENSGALG00015000288
	ENSGALG00010018942	ENSGALG00010018942	ENSGALG00015000289	ENSGALG00015000289
	ENSGALG00010006071	TEX30	ENSGALG00015000290	TEX30
	ENSGALG00010008111	SYTL2	ENSGALG00015000291	ENSGALG00015000291
	ENSGALG00010024769	RALY	ENSGALG00015000293	ENSGALG00015000293
	ENSGALG00010005165	METTL21C	ENSGALG00015000297	METTL21C
	ENSGALG00010020024	ENSGALG00010020024	ENSGALG00015000298	ENSGALG00015000298
	ENSGALG00010002014	ENSGALG00010002014	ENSGALG00015000301	ENSGALG00015000301
	ENSGALG00010020024	ENSGALG00010020024	ENSGALG00015000305	ENSGALG00015000305
	ENSGALG00010001554	ENSGALG00010001554	ENSGALG00015000312	ENSGALG00015000312
	ENSGALG00010008119	CCDC83	ENSGALG00015000314	ENSGALG00015000314
	ENSGALG00010005174	TPP2	ENSGALG00015000316	TPP2
	ENSGALG00010003277	ENSGALG00010003277	ENSGALG00015000319	ENSGALG00015000319
	ENSGALG00010005184	FGF14	ENSGALG00015000323	FGF14
	ENSGALG00010010186	TNPO1	ENSGALG00015000324	ENSGALG00015000324
	ENSGALG00010022536	SMUG1	ENSGALG00015000325	ENSGALG00015000325
	ENSGALG00010022532	CBX5	ENSGALG00015000328	CBX5
	ENSGALG00010022517	HNRNPA1	ENSGALG00015000335	HNRNPA1
	ENSGALG00010002533	LPAR2	ENSGALG00015000339	LPAR2
	ENSGALG00010005204	ITGBL1	ENSGALG00015000343	ITGBL1
	ENSGALG00010008170	PICALM	ENSGALG00015000344	ENSGALG00015000344
	ENSGALG00010002547	ENSGALG00010002547	ENSGALG00015000347	ENSGALG00015000347
	ENSGALG00010005680	ENSGALG00010005680	ENSGALG00015000350	ENSGALG00015000350
	ENSGALG00010007679	TMEM135	ENSGALG00015000355	ENSGALG00015000355
	ENSGALG00010005219	NALCN	ENSGALG00015000356	NALCN
	ENSGALG00010004375	ENSGALG00010004375	ENSGALG00015000357	ENSGALG00015000357
	ENSGALG00010003968	DSN1	ENSGALG00015000358	DSN1
	ENSGALG00010003641	ENSGALG00010003641	ENSGALG00015000359	ENSGALG00015000359
	ENSGALG00010007763	FZD4	ENSGALG00015000360	FZD4
	ENSGALG00010001964	ENSGALG00010001964	ENSGALG00015000361	ENSGALG00015000361
	ENSGALG00010001739	ENSGALG00010001739	ENSGALG00015000363	ENSGALG00015000363
	ENSGALG00010002573	MVB12A	ENSGALG00015000364	MVB12A
	ENSGALG00010002183	ENSGALG00010002183	ENSGALG00015000366	ENSGALG00015000366
	ENSGALG00010001452	ENSGALG00010001452	ENSGALG00015000368	ENSGALG00015000368
	ENSGALG00010005236	TMTC4	ENSGALG00015000369	TMTC4
	ENSGALG00010002581	ENSGALG00010002581	ENSGALG00015000370	ENSGALG00015000370
	ENSGALG00010001445	ENSGALG00010001445	ENSGALG00015000372	ENSGALG00015000372
	ENSGALG00010007753	PRSS23	ENSGALG00015000374	PRSS23
	ENSGALG00010001946	ENSGALG00010001946	ENSGALG00015000375	ENSGALG00015000375
	ENSGALG00010002597	ENSGALG00010002597	ENSGALG00015000376	CHCHD5
	ENSGALG00010001314	ENSGALG00010001314	ENSGALG00015000377	ENSGALG00015000377
	ENSGALG00010002606	ENSGALG00010002606	ENSGALG00015000378	ENSGALG00015000378
	ENSGALG00010007803	ENSGALG00010007803	ENSGALG00015000379	ENSGALG00015000379
	ENSGALG00010001894	ENSGALG00010001894	ENSGALG00015000380	ENSGALG00015000380
	ENSGALG00010004034	NEDD8	ENSGALG00015000381	NEDD8
	ENSGALG00010001449	ENSGALG00010001449	ENSGALG00015000382	ENSGALG00015000382
	ENSGALG00010002284	ENSGALG00010002284	ENSGALG00015000383	ENSGALG00015000383
	ENSGALG00010022029	ENSGALG00010022029	ENSGALG00015000384	ENSGALG00015000384
	ENSGALG00010007854	FAM181B	ENSGALG00015000385	ENSGALG00015000385
	ENSGALG00010007811	PRCP	ENSGALG00015000386	PRCP
	ENSGALG00010002629	ENSGALG00010002629	ENSGALG00015000387	ENSGALG00015000387
	ENSGALG00010004046	ENSGALG00010004046	ENSGALG00015000388	ENSGALG00015000388
	ENSGALG00010005491	GGACT	ENSGALG00015000389	GGACT
	ENSGALG00010007846	ENSGALG00010007846	ENSGALG00015000390	ENSGALG00015000390
	ENSGALG00010007979	RAB30	ENSGALG00015000391	RAB30
	ENSGALG00010002658	FBXL12	ENSGALG00015000392	ENSGALG00015000392
	ENSGALG00010004057	ENSGALG00010004057	ENSGALG00015000393	ENSGALG00015000393
	ENSGALG00010007991	PCF11	ENSGALG00015000395	ENSGALG00015000395
	ENSGALG00010002682	UBL5	ENSGALG00015000396	UBL5
	ENSGALG00010008005	ANKRD42	ENSGALG00015000400	ENSGALG00015000400
	ENSGALG00010005515	PCCA	ENSGALG00015000402	ENSGALG00015000402
	ENSGALG00010005520	ZIC2	ENSGALG00015000403	ENSGALG00015000403
	ENSGALG00010005525	ZIC5	ENSGALG00015000404	ENSGALG00015000404
	ENSGALG00010008012	CCDC90B	ENSGALG00015000405	ENSGALG00015000405
	ENSGALG00010009092	EED	ENSGALG00015000406	EED
	ENSGALG00010023247	ENSGALG00010023247	ENSGALG00015000407	ENSGALG00015000407
	ENSGALG00010005561	CLYBL	ENSGALG00015000409	ENSGALG00015000409
	ENSGALG00010009101	HIKESHI	ENSGALG00015000410	HIKESHI
	ENSGALG00010009107	ENSGALG00010009107	ENSGALG00015000412	ENSGALG00015000412
	ENSGALG00010005564	TM9SF2	ENSGALG00015000413	ENSGALG00015000413
	ENSGALG00010009135	TENM4	ENSGALG00015000414	TENM4
	ENSGALG00010005585	ENSGALG00010005585	ENSGALG00015000415	ENSGALG00015000415
	ENSGALG00010007923	YAP1	ENSGALG00015000416	YAP1
	ENSGALG00010025710	ENSGALG00010025710	ENSGALG00015000417	ENSGALG00015000417
	ENSGALG00010007928	C11orf70	ENSGALG00015000419	C11orf70
	ENSGALG00010002075	ENSGALG00010002075	ENSGALG00015000420	ENSGALG00015000420
	ENSGALG00010025679	ENSGALG00010025679	ENSGALG00015000421	ENSGALG00015000421
	ENSGALG00010002037	ENSGALG00010002037	ENSGALG00015000422	ENSGALG00015000422
	ENSGALG00010007933	CEP126	ENSGALG00015000423	ENSGALG00015000423
	ENSGALG00010025710	ENSGALG00010025710	ENSGALG00015000424	ENSGALG00015000424
	ENSGALG00010002082	ENSGALG00010002082	ENSGALG00015000425	ENSGALG00015000425
	ENSGALG00010007937	ANGPTL5	ENSGALG00015000426	ANGPTL5
	ENSGALG00010007949	ENSGALG00010007949	ENSGALG00015000427	ENSGALG00015000427
	ENSGALG00010001964	ENSGALG00010001964	ENSGALG00015000429	ENSGALG00015000429
	ENSGALG00010007959	ENSGALG00010007959	ENSGALG00015000430	ENSGALG00015000430
	ENSGALG00010005660	UBAC2	ENSGALG00015000431	UBAC2
	ENSGALG00010025710	ENSGALG00010025710	ENSGALG00015000432	ENSGALG00015000432
	ENSGALG00010002130	OR14J1L58	ENSGALG00015000433	ENSGALG00015000433
	ENSGALG00010007362	ENSGALG00010007362	ENSGALG00015000434	ENSGALG00015000434
	ENSGALG00010025679	ENSGALG00010025679	ENSGALG00015000435	ENSGALG00015000435
	ENSGALG00010007967	ENSGALG00010007967	ENSGALG00015000436	ENSGALG00015000436
	ENSGALG00010001393	ENSGALG00010001393	ENSGALG00015000437	ENSGALG00015000437
	ENSGALG00010007959	ENSGALG00010007959	ENSGALG00015000438	ENSGALG00015000438
	ENSGALG00010007959	ENSGALG00010007959	ENSGALG00015000439	ENSGALG00015000439
	ENSGALG00010005742	GPR183	ENSGALG00015000440	ENSGALG00015000440
	ENSGALG00010007455	TRPC6	ENSGALG00015000441	TRPC6
	ENSGALG00010008178	PGR	ENSGALG00015000442	PGR
	ENSGALG00010005760	GPR18	ENSGALG00015000443	GPR18
	ENSGALG00010008218	ARHGAP42	ENSGALG00015000444	ENSGALG00015000444
	ENSGALG00010008242	CNTN5	ENSGALG00015000445	CNTN5
	ENSGALG00010005821	DOCK9	ENSGALG00015000446	DOCK9
	ENSGALG00010008258	CCDC82	ENSGALG00015000447	ENSGALG00015000447
	ENSGALG00010008267	MAML2	ENSGALG00015000448	ENSGALG00015000448
	ENSGALG00010005851	SLC15A1	ENSGALG00015000450	SLC15A1
	ENSGALG00010008289	MTMR2	ENSGALG00015000451	MTMR2
	ENSGALG00010008317	CEP57	ENSGALG00015000452	ENSGALG00015000452
	ENSGALG00010000174	ENSGALG00010000174	ENSGALG00015000453	ENSGALG00015000453
	ENSGALG00010005872	STK24	ENSGALG00015000455	STK24
	ENSGALG00010005959	ENSGALG00010005959	ENSGALG00015000458	ENSGALG00015000458
	ENSGALG00010008339	FAM76B	ENSGALG00015000459	FAM76B
	ENSGALG00010005991	FARP1	ENSGALG00015000461	FARP1
	ENSGALG00010002472	CDC37	ENSGALG00015000463	CDC37
	ENSGALG00010006075	SOX21	ENSGALG00015000464	SOX21
	ENSGALG00010026972	TNNT3	ENSGALG00015000468	TNNT1
	ENSGALG00010004000	ENSGALG00010004000	ENSGALG00015000479	ENSGALG00015000479
	ENSGALG00010008386	SESN3	ENSGALG00015000491	SESN3
	ENSGALG00010003993	ENSGALG00010003993	ENSGALG00015000492	ENSGALG00015000492
	ENSGALG00010008395	ENDOD1	ENSGALG00015000503	ENSGALG00015000503
	ENSGALG00010008409	CWC15	ENSGALG00015000508	CWC15
	ENSGALG00010000155	ENSGALG00010000155	ENSGALG00015000512	ENSGALG00015000512
	ENSGALG00010003985	PRMT5	ENSGALG00015000513	ENSGALG00015000513
	ENSGALG00010008453	AMOTL1	ENSGALG00015000524	ENSGALG00015000524
	ENSGALG00010002443	TYK2	ENSGALG00015000526	ENSGALG00015000526
	ENSGALG00010000085	ENSGALG00010000085	ENSGALG00015000527	ENSGALG00015000527
	ENSGALG00010015923	RCAN3	ENSGALG00015000528	ENSGALG00015000528
	ENSGALG00010000148	ENSGALG00010000148	ENSGALG00015000529	ENSGALG00015000529
	ENSGALG00010008466	C11orf97	ENSGALG00015000531	ENSGALG00015000531
	ENSGALG00010001232	TSPAN12	ENSGALG00015000533	TSPAN12
	ENSGALG00010021358	MMP15	ENSGALG00015000534	ENSGALG00015000534
	ENSGALG00010002425	FDX2	ENSGALG00015000537	ENSGALG00015000537
	ENSGALG00010008492	ANKRD49	ENSGALG00015000549	ENSGALG00015000549
	ENSGALG00010000101	ENSGALG00010000101	ENSGALG00015000560	ENSGALG00015000560
	ENSGALG00010008516	MRE11	ENSGALG00015000563	MRE11
	ENSGALG00010003913	PSMB5	ENSGALG00015000571	PSMB5
	ENSGALG00010008529	GPR83	ENSGALG00015000572	GPR83
	ENSGALG00010003902	ENSGALG00010003902	ENSGALG00015000579	ENSGALG00015000579
	ENSGALG00010001194	POT1	ENSGALG00015000580	POT1
	ENSGALG00010002432	RAVER1	ENSGALG00015000583	ENSGALG00015000583
	ENSGALG00010008580	PANX1	ENSGALG00015000588	PANX1
	ENSGALG00010003882	ENSGALG00010003882	ENSGALG00015000589	ENSGALG00015000589
	ENSGALG00010001917	FEZF1	ENSGALG00015000590	ENSGALG00015000590
	ENSGALG00010001519	ENSGALG00010001519	ENSGALG00015000591	ENSGALG00015000591
	ENSGALG00010008641	HEPHL1	ENSGALG00015000594	ENSGALG00015000594
	ENSGALG00010008664	TM4SF1a	ENSGALG00015000596	TM4SF1a
	ENSGALG00010001526	PPP1R3A	ENSGALG00015000597	ENSGALG00015000597
	ENSGALG00010025679	ENSGALG00010025679	ENSGALG00015000600	ENSGALG00015000600
	ENSGALG00010008694	ENSGALG00010008694	ENSGALG00015000602	ENSGALG00015000602
	ENSGALG00010003862	PCK2	ENSGALG00015000604	PCK2
	ENSGALG00010001448	GPR37	ENSGALG00015000605	GPR37
	ENSGALG00010025679	ENSGALG00010025679	ENSGALG00015000606	ENSGALG00015000606
	ENSGALG00010001234	AASS	ENSGALG00015000607	ENSGALG00015000607
	ENSGALG00010025710	ENSGALG00010025710	ENSGALG00015000611	FK21
	ENSGALG00010001236	ENSGALG00010001236	ENSGALG00015000612	ENSGALG00015000612
	ENSGALG00010008739	VSTM5	ENSGALG00015000622	ENSGALG00015000622
	ENSGALG00010001248	PTPRZ1	ENSGALG00015000625	PTPRZ1
	ENSGALG00010008775	MED17	ENSGALG00015000637	MED17
	ENSGALG00010007513	ENSGALG00010007513	ENSGALG00015000639	ENSGALG00015000639
	ENSGALG00010008793	C11orf54	ENSGALG00015000641	C11orf54
	ENSGALG00010008821	ENSGALG00010008821	ENSGALG00015000644	ENSGALG00015000644
	ENSGALG00010001264	FAM3C	ENSGALG00015000645	FAM3C
	ENSGALG00010008837	ENSGALG00010008837	ENSGALG00015000648	ENSGALG00015000648
	ENSGALG00010007536	GABBR2	ENSGALG00015000652	GABBR2
	ENSGALG00010001305	WNT16	ENSGALG00015000654	ENSGALG00015000654
	ENSGALG00010007584	ENSGALG00010007584	ENSGALG00015000661	ENSGALG00015000661
	ENSGALG00010001320	CPED1	ENSGALG00015000663	ENSGALG00015000663
	ENSGALG00010007910	ENSGALG00010007910	ENSGALG00015000664	ENSGALG00015000664
	ENSGALG00010001349	ING3	ENSGALG00015000665	ING3
	ENSGALG00010008974	SMCO4	ENSGALG00015000666	SMCO4
	ENSGALG00010001540	TRABD	ENSGALG00015000667	TRABD
	ENSGALG00010001351	CAPN1	ENSGALG00015000668	CAPN1
	ENSGALG00010007651	CTNNAL1	ENSGALG00015000669	ENSGALG00015000669
	ENSGALG00010009012	DEUP1	ENSGALG00015000670	ENSGALG00015000670
	ENSGALG00010001300	MRPL49	ENSGALG00015000672	ENSGALG00015000672
	ENSGALG00010001545	SELENOO	ENSGALG00015000673	SELENOO
	ENSGALG00010002218	ENSGALG00010002218	ENSGALG00015000674	ENSGALG00015000674
	ENSGALG00010009039	SLC36A4	ENSGALG00015000675	ENSGALG00015000675
	ENSGALG00010002223	ENSGALG00010002223	ENSGALG00015000676	ENSGALG00015000676
	ENSGALG00010007671	FAM206A	ENSGALG00015000677	FAM206A
	ENSGALG00010001552	TUBGCP6	ENSGALG00015000678	ENSGALG00015000678
	ENSGALG00010009056	MTNR1B	ENSGALG00015000680	MTNR1B
	ENSGALG00010007699	ENSGALG00010007699	ENSGALG00015000682	ENSGALG00015000682
	ENSGALG00010001559	HDAC10	ENSGALG00015000683	ENSGALG00015000683
	ENSGALG00010001578	ENSGALG00010001578	ENSGALG00015000685	ENSGALG00015000685
	ENSGALG00010007908	IRX1	ENSGALG00015000686	IRX1
	ENSGALG00010000678	ENSGALG00010000678	ENSGALG00015000687	ENSGALG00015000687
	ENSGALG00010027543	TUBB4B	ENSGALG00015000688	TUBB
	ENSGALG00010001611	MAPK12	ENSGALG00015000689	MAPK12
	ENSGALG00010001330	ENSGALG00010001330	ENSGALG00015000690	ENSGALG00015000690
	ENSGALG00010008366	RPRD1A	ENSGALG00015000691	RPRD1A
	ENSGALG00010007920	FAT3	ENSGALG00015000693	FAT3
	ENSGALG00010001628	MAPK11	ENSGALG00015000694	MAPK11
	ENSGALG00010009243	BCAP29	ENSGALG00015000695	BCAP31
	ENSGALG00010001589	EVX1	ENSGALG00015000697	ENSGALG00015000697
	ENSGALG00010001321	HOXA13	ENSGALG00015000698	HOXA13
	ENSGALG00010001220	PLXNB2	ENSGALG00015000699	ENSGALG00015000699
	ENSGALG00010001350	SPDYC	ENSGALG00015000700	ENSGALG00015000700
	ENSGALG00010001368	WIPF3	ENSGALG00015000703	ENSGALG00015000703
	ENSGALG00010008381	C18orf21	ENSGALG00015000707	ENSGALG00015000707
	ENSGALG00010001222	ZNF800	ENSGALG00015000710	ZNF800
	ENSGALG00010009169	ENSGALG00010009169	ENSGALG00015000711	ENSGALG00015000711
	ENSGALG00010001380	SCRN1	ENSGALG00015000712	ENSGALG00015000712
	ENSGALG00010008302	ENSGALG00010008302	ENSGALG00015000713	ENSGALG00015000713
	ENSGALG00010007542	MRPL36	ENSGALG00015000714	MRPL36
	ENSGALG00010001223	GRM8	ENSGALG00015000717	ENSGALG00015000717
	ENSGALG00010009149	FUT4	ENSGALG00015000718	FUT4
	ENSGALG00010001386	FKBP14	ENSGALG00015000725	FKBP14
	ENSGALG00010007555	NDUFS6	ENSGALG00015000727	ENSGALG00015000727
	ENSGALG00010014796	PRLR	ENSGALG00015000730	PRLR
	ENSGALG00010001311	ENSGALG00010001311	ENSGALG00015000731	ENSGALG00015000731
	ENSGALG00010007564	IRX4	ENSGALG00015000733	IRX4
	ENSGALG00010001647	ARL8BL	ENSGALG00015000734	ARL8BL
	ENSGALG00010001414	CCDC126	ENSGALG00015000736	CCDC126
	ENSGALG00010005979	SUV39H2	ENSGALG00015000744	ENSGALG00015000744
	ENSGALG00010013058	ENSGALG00010013058	ENSGALG00015000746	ENSGALG00015000746
	ENSGALG00010001420	FAM221A	ENSGALG00015000749	FAM221A
	ENSGALG00010007907	IRX2	ENSGALG00015000758	IRX2
	ENSGALG00010001664	SPAM1	ENSGALG00015000764	ENSGALG00015000764
	ENSGALG00010007815	ENSGALG00010007815	ENSGALG00015000768	ENSGALG00015000768
	ENSGALG00010001673	HYAL6	ENSGALG00015000773	HYAL6
	ENSGALG00010000602	ENSGALG00010000602	ENSGALG00015000775	ENSGALG00015000775
	ENSGALG00010007815	ENSGALG00010007815	ENSGALG00015000781	ENSGALG00015000781
	ENSGALG00010007815	ENSGALG00010007815	ENSGALG00015000788	ENSGALG00015000788
	ENSGALG00010003264	ENSGALG00010003264	ENSGALG00015000789	ENSGALG00015000789
	ENSGALG00010007805	ENSGALG00010007805	ENSGALG00015000793	ENSGALG00015000793
	ENSGALG00010001686	WASL	ENSGALG00015000800	WASL
	ENSGALG00010022062	MITF	ENSGALG00015000803	ENSGALG00015000803
	ENSGALG00010000248	ENSGALG00010000248	ENSGALG00015000808	ENSGALG00015000808
	ENSGALG00010001695	LMOD2	ENSGALG00015000816	LMOD2
	ENSGALG00010002367	STK31	ENSGALG00015000823	STK31
	ENSGALG00010000598	ENSGALG00010000598	ENSGALG00015000824	ENSGALG00015000824
	ENSGALG00010001699	ASB15	ENSGALG00015000828	ASB15
	ENSGALG00010001701	NDUFA5	ENSGALG00015000838	NDUFA5
	ENSGALG00010001706	IQUB	ENSGALG00015000844	ENSGALG00015000844
	ENSGALG00010001712	ATP6AP1	ENSGALG00015000850	ATP6AP1
	ENSGALG00010002375	NPY	ENSGALG00015000854	NPY
	ENSGALG00010007858	VSTM2A	ENSGALG00015000859	VSTM2A
	ENSGALG00010001714	SLC13A1	ENSGALG00015000861	ENSGALG00015000861
	ENSGALG00010001747	KCNH8	ENSGALG00015000863	KCNH8
	ENSGALG00010001750	EFHB	ENSGALG00015000869	ENSGALG00015000869
	ENSGALG00010001745	CADPS2	ENSGALG00015000876	ENSGALG00015000876
	ENSGALG00010001760	RAB5A	ENSGALG00015000878	RAB5A
	ENSGALG00010001770	PP2D1	ENSGALG00015000882	PP2D1
	ENSGALG00010010893	CCL21	ENSGALG00015000883	ENSGALG00015000883
	ENSGALG00010013437	ENSGALG00010013437	ENSGALG00015000891	ENSGALG00015000891
	ENSGALG00010008304	ENSGALG00010008304	ENSGALG00015000892	ENSGALG00015000892
	ENSGALG00010001778	KAT2B	ENSGALG00015000893	ENSGALG00015000893
	ENSGALG00010001783	SGO1	ENSGALG00015000896	SGO1
	ENSGALG00010008306	ENSGALG00010008306	ENSGALG00015000897	ENSGALG00015000897
	ENSGALG00010008055	MLC1	ENSGALG00015000901	MLC1
	ENSGALG00010001397	KLHL7	ENSGALG00015000903	KLHL7
	ENSGALG00010001208	MOV10L1	ENSGALG00015000905	ENSGALG00015000905
	ENSGALG00010007900	FHOD3	ENSGALG00015000909	FHOD3
	ENSGALG00010001210	PANX2	ENSGALG00015000912	PANX2
	ENSGALG00010007911	IFI6	ENSGALG00015000914	IFI6
	ENSGALG00010001363	HIBADH	ENSGALG00015000915	HIBADH
	ENSGALG00010001402	NUP42	ENSGALG00015000920	NUP42
	ENSGALG00010001404	ENSGALG00010001404	ENSGALG00015000924	ENSGALG00015000924
	ENSGALG00010001419	KCND2	ENSGALG00015000930	KCND2
	ENSGALG00010001409	GPNMB	ENSGALG00015000932	ENSGALG00015000932
	ENSGALG00010001421	ENSGALG00010001421	ENSGALG00015000933	ENSGALG00015000933
	ENSGALG00010001460	MALSU1	ENSGALG00015000934	ENSGALG00015000934
	ENSGALG00010007940	GLIPR2	ENSGALG00015000936	GLIPR2
	ENSGALG00010007943	ENSGALG00010007943	ENSGALG00015000941	BLOC1S4
	ENSGALG00010001476	IGF2BP3	ENSGALG00015000945	IGF2BP3
	ENSGALG00010001443	ANKRD26	ENSGALG00015000947	ANKRD26
	ENSGALG00010000101	ENSGALG00010000101	ENSGALG00015000949	ENSGALG00015000949
	ENSGALG00010000353	ENSGALG00010000353	ENSGALG00015000951	ENSGALG00015000951
	ENSGALG00010001482	TRA2A	ENSGALG00015000952	TRA2A
	ENSGALG00010000634	ENSGALG00010000634	ENSGALG00015000953	ENSGALG00015000953
	ENSGALG00010001528	NR1D2	ENSGALG00015000957	NR1D2
	ENSGALG00010008019	PPP2CB	ENSGALG00015000959	ENSGALG00015000959
	ENSGALG00010001456	LSM8	ENSGALG00015000960	LSM8
	ENSGALG00010007945	ENSGALG00010007945	ENSGALG00015000961	PARD6G
	ENSGALG00010011667	ENSGALG00010011667	ENSGALG00015000962	ENSGALG00015000962
	ENSGALG00010001200	CTTNBP2	ENSGALG00015000963	CTTNBP2
	ENSGALG00010005528	ENSGALG00010005528	ENSGALG00015000964	ENSGALG00015000964
	ENSGALG00010001202	CFTR	ENSGALG00015000965	CFTR
	ENSGALG00010001557	THRB	ENSGALG00015000966	THRB
	ENSGALG00010007953	SCGN	ENSGALG00015000968	ENSGALG00015000968
	ENSGALG00010001207	ASZ1	ENSGALG00015000970	ASZ1
	ENSGALG00010001244	ENSGALG00010001244	ENSGALG00015000975	ENSGALG00015000975
	ENSGALG00010001486	WNT2	ENSGALG00015000978	WNT2
	ENSGALG00010000613	ENSGALG00010000613	ENSGALG00015000979	ENSGALG00015000979
	ENSGALG00010001453	TAX1BP1	ENSGALG00015000980	TAX1BP1
	ENSGALG00010001458	JAZF1	ENSGALG00015000983	JAZF1
	ENSGALG00010007973	CARMIL1	ENSGALG00015000984	CARMIL1
	ENSGALG00010001492	ENSGALG00010001492	ENSGALG00015000985	ENSGALG00015000985
	ENSGALG00010001501	CAPZA2	ENSGALG00015000986	CAPZA2
	ENSGALG00010003909	ENSGALG00010003909	ENSGALG00015000989	ENSGALG00015000989
	ENSGALG00010001514	MET	ENSGALG00015000990	MET
	ENSGALG00010001711	CREB5	ENSGALG00015000991	CREB5
	ENSGALG00010003887	GIPC1	ENSGALG00015000993	ENSGALG00015000993
	ENSGALG00010007994	FAM65B	ENSGALG00015000994	FAM65B
	ENSGALG00010001517	CAV2	ENSGALG00015000995	CAV2
	ENSGALG00010001585	ENSGALG00010001585	ENSGALG00015000996	ENSGALG00015000996
	ENSGALG00010003875	AKAP8	ENSGALG00015000997	ENSGALG00015000997
	ENSGALG00010001263	ENSGALG00010001263	ENSGALG00015000999	ENSGALG00015000999
	ENSGALG00010003865	AKAP8L	ENSGALG00015001001	ENSGALG00015001001
	ENSGALG00010001214	TES	ENSGALG00015001003	TES
	ENSGALG00010008017	GMNN	ENSGALG00015001004	GMNN
	ENSGALG00010001219	TFEC	ENSGALG00015001006	TFEC
	ENSGALG00010008027	C2H6ORF62	ENSGALG00015001007	C2H6ORF62
	ENSGALG00010001639	ZNF385D	ENSGALG00015001008	ZNF385D
	ENSGALG00010003842	RASAL3	ENSGALG00015001010	ENSGALG00015001010
	ENSGALG00010008033	ACOT13	ENSGALG00015001011	ENSGALG00015001011
	ENSGALG00010001649	UBE2E2	ENSGALG00015001012	ENSGALG00015001012
	ENSGALG00010008035	TDP2	ENSGALG00015001013	ENSGALG00015001013
	ENSGALG00010003815	RASAL3	ENSGALG00015001015	ENSGALG00015001015
	ENSGALG00010001381	MDFIC	ENSGALG00015001016	MDFIC
	ENSGALG00010001668	UBE2E1	ENSGALG00015001017	UBE2E1
	ENSGALG00010003811	PGLYRP2	ENSGALG00015001018	PGLYRP2
	ENSGALG00010008161	ENSGALG00010008161	ENSGALG00015001019	ENSGALG00015001019
	ENSGALG00010003634	CYP4F11	ENSGALG00015001020	CYP4F11
	ENSGALG00010003627	ENSGALG00010003627	ENSGALG00015001021	MCOLN1
	ENSGALG00010008168	ENSGALG00010008168	ENSGALG00015001023	ENSGALG00015001023
	ENSGALG00010000146	ENSGALG00010000146	ENSGALG00015001025	ENSGALG00015001025
	ENSGALG00010008175	ENSGALG00010008175	ENSGALG00015001026	ENSGALG00015001026
	ENSGALG00010001693	NKIRAS1	ENSGALG00015001027	NKIRAS1
	ENSGALG00010003585	PNPLA6	ENSGALG00015001028	PNPLA6
	ENSGALG00010008189	EXOC3	ENSGALG00015001029	EXOC3
	ENSGALG00010001698	RPL15	ENSGALG00015001030	RPL15
	ENSGALG00010008196	PDCD6	ENSGALG00015001031	PDCD6
	ENSGALG00010001407	FOXP2	ENSGALG00015001032	FOXP2
	ENSGALG00010001788	HOXA1	ENSGALG00015001033	HOXA1
	ENSGALG00010001790	HOXA2	ENSGALG00015001035	HOXA2
	ENSGALG00010003479	SYDE1	ENSGALG00015001036	ENSGALG00015001036
	ENSGALG00010001801	HOXA3	ENSGALG00015001040	HOXA3
	ENSGALG00010001303	ENSGALG00010001303	ENSGALG00015001041	ENSGALG00015001041
	ENSGALG00010001470	GPR85	ENSGALG00015001042	GPR85
	ENSGALG00010002000	ENSGALG00010002000	ENSGALG00015001046	ENSGALG00015001046
	ENSGALG00010001819	HOXA6	ENSGALG00015001047	HOXA6
	ENSGALG00010003468	ENSGALG00010003468	ENSGALG00015001049	ENSGALG00015001049
	ENSGALG00010001475	BMT2	ENSGALG00015001051	BMT2
	ENSGALG00010008223	ENSGALG00010008223	ENSGALG00015001052	ENSGALG00015001052
	ENSGALG00010001808	HOXA4	ENSGALG00015001053	HOXA4
	ENSGALG00010001417	ENSGALG00010001417	ENSGALG00015001054	ENSGALG00015001054
	ENSGALG00010001269	ENSGALG00010001269	ENSGALG00015001058	ENSGALG00015001058
	ENSGALG00010003264	ENSGALG00010003264	ENSGALG00015001059	ENSGALG00015001059
	ENSGALG00010001479	TMEM168	ENSGALG00015001060	ENSGALG00015001060
	ENSGALG00010001813	HOXA5	ENSGALG00015001061	HOXA5
	ENSGALG00010001826	HOXA7	ENSGALG00015001065	HOXA7
	ENSGALG00010001408	ENSGALG00010001408	ENSGALG00015001066	ENSGALG00015001066
	ENSGALG00010001196	LSMEM1	ENSGALG00015001068	ENSGALG00015001068
	ENSGALG00010001913	ENSGALG00010001913	ENSGALG00015001070	ENSGALG00015001070
	ENSGALG00010008251	AHRR	ENSGALG00015001073	AHRR
	ENSGALG00010002292	ENSGALG00010002292	ENSGALG00015001077	ENSGALG00015001077
	ENSGALG00010008255	C2H9ORF30	ENSGALG00015001080	C2H9ORF30
	ENSGALG00010001739	ENSGALG00010001739	ENSGALG00015001081	ENSGALG00015001081
	ENSGALG00010003164	ENSGALG00010003164	ENSGALG00015001085	ENSGALG00015001085
	ENSGALG00010001379	ENSGALG00010001379	ENSGALG00015001094	ENSGALG00015001094
	ENSGALG00010001840	HOXA9	ENSGALG00015001095	HOXA9
	ENSGALG00010001198	IFRD1	ENSGALG00015001096	IFRD1
	ENSGALG00010008077	ENSGALG00010008077	ENSGALG00015001097	ENSGALG00015001097
	ENSGALG00010001844	HOXA10	ENSGALG00015001098	HOXA10
	ENSGALG00010001269	ENSGALG00010001269	ENSGALG00015001099	ENSGALG00015001099
	ENSGALG00010001848	HOXA11	ENSGALG00015001100	HOXA11
	ENSGALG00010000448	ENSGALG00010000448	ENSGALG00015001101	ENSGALG00015001101
	ENSGALG00010000453	ENSGALG00010000453	ENSGALG00015001102	ENSGALG00015001102
	ENSGALG00010001251	ZNF277	ENSGALG00015001103	ZNF277
	ENSGALG00010002209	ENSGALG00010002209	ENSGALG00015001104	ENSGALG00015001104
	ENSGALG00010002144	ENSGALG00010002144	ENSGALG00015001108	ENSGALG00015001108
	ENSGALG00010001393	ENSGALG00010001393	ENSGALG00015001114	ENSGALG00015001114
	ENSGALG00010008298	ENSGALG00010008298	ENSGALG00015001115	ENSGALG00015001115
	ENSGALG00010003064	ENSGALG00010003064	ENSGALG00015001116	ENSGALG00015001116
	ENSGALG00010001523	ENSGALG00010001523	ENSGALG00015001118	ENSGALG00015001118
	ENSGALG00010008303	TEX10	ENSGALG00015001119	TEX10
	ENSGALG00010001504	RBMS3	ENSGALG00015001121	RBMS3
	ENSGALG00010008314	INVS	ENSGALG00015001123	INVS
	ENSGALG00010003158	ENSGALG00010003158	ENSGALG00015001125	ENSGALG00015001125
	ENSGALG00010010770	SLC8A2	ENSGALG00015001135	SLC8A2
	ENSGALG00010008319	ERP44	ENSGALG00015001136	ERP44
	ENSGALG00010008401	ENSGALG00010008401	ENSGALG00015001138	ENSGALG00015001138
	ENSGALG00010001281	LRRN3	ENSGALG00015001140	ENSGALG00015001140
	ENSGALG00010008192	HNRNPU	ENSGALG00015001142	ENSGALG00015001142
	ENSGALG00010008377	AKT2	ENSGALG00015001144	ENSGALG00015001144
	ENSGALG00010008334	STX17	ENSGALG00015001146	STX17
	ENSGALG00010025679	ENSGALG00010025679	ENSGALG00015001147	ENSGALG00015001147
	ENSGALG00010008122	ENSGALG00010008122	ENSGALG00015001148	ENSGALG00015001148
	ENSGALG00010002281	TGFBR2	ENSGALG00015001149	TGFBR2
	ENSGALG00010008346	NR4A3	ENSGALG00015001150	NR4A3
	ENSGALG00010025679	ENSGALG00010025679	ENSGALG00015001156	ENSGALG00015001156
	ENSGALG00010002309	GADL1	ENSGALG00015001157	GADL1
	ENSGALG00010001298	DOCK4	ENSGALG00015001159	DOCK4
	ENSGALG00010025710	ENSGALG00010025710	ENSGALG00015001160	ENSGALG00015001160
	ENSGALG00010008352	ENSGALG00010008352	ENSGALG00015001161	ENSGALG00015001161
	ENSGALG00010002329	STT3B	ENSGALG00015001162	STT3B
	ENSGALG00010007593	SEC61B	ENSGALG00015001163	SEC61B
	ENSGALG00010008342	PLD3	ENSGALG00015001164	ENSGALG00015001164
	ENSGALG00010008335	HNRNPUL1	ENSGALG00015001165	ENSGALG00015001165
	ENSGALG00010001367	IMMP2L	ENSGALG00015001166	IMMP2L
	ENSGALG00010007603	ALG2	ENSGALG00015001167	ENSGALG00015001167
	ENSGALG00010008331	CCDC97	ENSGALG00015001168	ENSGALG00015001168
	ENSGALG00010002334	OSBPL10	ENSGALG00015001169	ENSGALG00015001169
	ENSGALG00010001531	ENSGALG00010001531	ENSGALG00015001170	ENSGALG00015001170
	ENSGALG00010001779	ENSGALG00010001779	ENSGALG00015001172	ENSGALG00015001172
	ENSGALG00010007717	GALR1	ENSGALG00015001173	GALR1
	ENSGALG00010001224	DNAJB9	ENSGALG00015001174	DNAJB9
	ENSGALG00010003277	ENSGALG00010003277	ENSGALG00015001175	ENSGALG00015001175
	ENSGALG00010009067	ENSGALG00010009067	ENSGALG00015001176	ENSGALG00015001176
	ENSGALG00010002343	GPD1L	ENSGALG00015001178	GPD1L
	ENSGALG00010001228	THAP5	ENSGALG00015001180	THAP5
	ENSGALG00010005146	TGFB3	ENSGALG00015001181	TGFB1
	ENSGALG00010001751	AVPR2	ENSGALG00015001182	AVPR2
	ENSGALG00010001753	PNPLA8	ENSGALG00015001186	PNPLA8
	ENSGALG00010002999	CMTM7	ENSGALG00015001187	CMTM7
	ENSGALG00010000730	ENSGALG00010000730	ENSGALG00015001189	ENSGALG00015001189
	ENSGALG00010002359	CMTM6	ENSGALG00015001190	CMTM6
	ENSGALG00010008284	BCKDHA	ENSGALG00015001191	ENSGALG00015001191
	ENSGALG00010000732	ENSGALG00010000732	ENSGALG00015001192	ENSGALG00015001192
	ENSGALG00010001914	ENSGALG00010001914	ENSGALG00015001193	ENSGALG00015001193
	ENSGALG00010001857	HNRNPA2B1	ENSGALG00015001194	HNRNPA2B1
	ENSGALG00010008295	DMAC2	ENSGALG00015001195	ENSGALG00015001195
	ENSGALG00010007781	MBP	ENSGALG00015001197	MBP
	ENSGALG00010001861	CBX3	ENSGALG00015001198	CBX3
	ENSGALG00010008261	OTX5	ENSGALG00015001199	OTX5
	ENSGALG00010008224	H3-IX	ENSGALG00015001201	H3-IX
	ENSGALG00010001756	ENSGALG00010001756	ENSGALG00015001202	ENSGALG00015001202
	ENSGALG00010007795	ZNF236	ENSGALG00015001203	ENSGALG00015001203
	ENSGALG00010001773	NRCAM	ENSGALG00015001204	NRCAM
	ENSGALG00010008215	SELENOW	ENSGALG00015001207	SELENOW
	ENSGALG00010008205	ENSGALG00010008205	ENSGALG00015001208	ENSGALG00015001208
	ENSGALG00010001756	ENSGALG00010001756	ENSGALG00015001209	ENSGALG00015001209
	ENSGALG00010007867	ZNF516	ENSGALG00015001210	ENSGALG00015001210
	ENSGALG00010008186	NOP53	ENSGALG00015001211	ENSGALG00015001211
	ENSGALG00010001906	SKAP2	ENSGALG00015001212	SKAP2
	ENSGALG00010008389	GALNT1	ENSGALG00015001215	GALNT1
	ENSGALG00010003277	ENSGALG00010003277	ENSGALG00015001216	ENSGALG00015001216
	ENSGALG00010001785	CNTN1	ENSGALG00015001217	CNTN1
	ENSGALG00010010813	EHD2	ENSGALG00015001218	ENSGALG00015001218
	ENSGALG00010008399	INO80C	ENSGALG00015001221	INO80C
	ENSGALG00010001794	ENSGALG00010001794	ENSGALG00015001225	ENSGALG00015001225
	ENSGALG00010008418	TMEM245	ENSGALG00015001233	ENSGALG00015001233
	ENSGALG00010010800	BICRA	ENSGALG00015001234	ENSGALG00015001234
	ENSGALG00010003277	ENSGALG00010003277	ENSGALG00015001236	ENSGALG00015001236
	ENSGALG00010002385	PALS2	ENSGALG00015001241	ENSGALG00015001241
	ENSGALG00010001834	ZCRB1	ENSGALG00015001242	ZCRB1
	ENSGALG00010001560	ENSGALG00010001560	ENSGALG00015001243	ENSGALG00015001243
	ENSGALG00010010789	ENSGALG00010010789	ENSGALG00015001245	ENSGALG00015001245
	ENSGALG00010001554	ENSGALG00010001554	ENSGALG00015001247	ENSGALG00015001247
	ENSGALG00010008447	FRRS1L	ENSGALG00015001248	ENSGALG00015001248
	ENSGALG00010001838	PPHLN1	ENSGALG00015001249	PPHLN1
	ENSGALG00010002392	DFNA5	ENSGALG00015001252	DFNA5
	ENSGALG00010001843	PRICKLE1	ENSGALG00015001253	PRICKLE1
	ENSGALG00010001766	ENSGALG00010001766	ENSGALG00015001254	ENSGALG00015001254
	ENSGALG00010008459	EPB41L4B	ENSGALG00015001255	ENSGALG00015001255
	ENSGALG00010010781	NAPA	ENSGALG00015001256	ENSGALG00015001256
	ENSGALG00010024046	ENSGALG00010024046	ENSGALG00015001257	ENSGALG00015001257
	ENSGALG00010010774	KPTN	ENSGALG00015001258	ENSGALG00015001258
	ENSGALG00010003671	ENSGALG00010003671	ENSGALG00015001259	ENSGALG00015001259
	ENSGALG00010001858	ADAMTS20	ENSGALG00015001263	ENSGALG00015001263
	ENSGALG00010003277	ENSGALG00010003277	ENSGALG00015001264	ENSGALG00015001264
	ENSGALG00010001919	ENSGALG00010001919	ENSGALG00015001265	ENSGALG00015001265
	ENSGALG00010001766	ENSGALG00010001766	ENSGALG00015001272	ENSGALG00015001272
	ENSGALG00010002404	OSBPL3	ENSGALG00015001274	ENSGALG00015001274
	ENSGALG00010003267	ENSGALG00010003267	ENSGALG00015001278	ENSGALG00015001278
	ENSGALG00010008505	PTPN3	ENSGALG00015001280	ENSGALG00015001280
	ENSGALG00010002409	CYCS	ENSGALG00015001283	CYCS
	ENSGALG00010001766	ENSGALG00010001766	ENSGALG00015001286	ENSGALG00015001286
	ENSGALG00010003671	ENSGALG00010003671	ENSGALG00015001290	ENSGALG00015001290
	ENSGALG00010008542	ENSGALG00010008542	ENSGALG00015001296	ENSGALG00015001296
	ENSGALG00010001816	ENSGALG00010001816	ENSGALG00015001298	ENSGALG00015001298
	ENSGALG00010008041	ENSGALG00010008041	ENSGALG00015001301	ENSGALG00015001301
	ENSGALG00010001336	C7orf31	ENSGALG00015001304	ENSGALG00015001304
	ENSGALG00010008051	ENSGALG00010008051	ENSGALG00015001308	ENSGALG00015001308
	ENSGALG00010008057	BAG1	ENSGALG00015001312	BAG1
	ENSGALG00010001348	NPVF	ENSGALG00015001315	NPVF
	ENSGALG00010008065	CHMP5	ENSGALG00015001323	CHMP5
	ENSGALG00010001436	ENSGALG00010001436	ENSGALG00015001328	ENSGALG00015001328
	ENSGALG00010002136	ENSGALG00010002136	ENSGALG00015001332	ENSGALG00015001332
	ENSGALG00010008075	SDHA	ENSGALG00015001335	SDHA
	ENSGALG00010001440	CDCA7L	ENSGALG00015001336	CDCA7L
	ENSGALG00010008260	ENSGALG00010008260	ENSGALG00015001338	ENSGALG00015001338
	ENSGALG00010008079	CCDC127	ENSGALG00015001343	CCDC127
	ENSGALG00010002143	ENSGALG00010002143	ENSGALG00015001345	ENSGALG00015001345
	ENSGALG00010008090	SLC6A18	ENSGALG00015001348	ENSGALG00015001348
	ENSGALG00010002126	ENSGALG00010002126	ENSGALG00015001349	ENSGALG00015001349
	ENSGALG00010001923	RAPGEF5	ENSGALG00015001352	ENSGALG00015001352
	ENSGALG00010008150	TERT	ENSGALG00015001360	TERT
	ENSGALG00010002098	ENSGALG00010002098	ENSGALG00015001361	ENSGALG00015001361
	ENSGALG00010001914	ENSGALG00010001914	ENSGALG00015001364	ENSGALG00015001364
	ENSGALG00010002118	ENSGALG00010002118	ENSGALG00015001368	ENSGALG00015001368
	ENSGALG00010008158	CLPTM1L	ENSGALG00015001377	CLPTM1L
	ENSGALG00010009237	DENND3	ENSGALG00015001380	DENND3
	ENSGALG00010007581	LPCAT1	ENSGALG00015001387	ENSGALG00015001387
	ENSGALG00010002072	ENSGALG00010002072	ENSGALG00015001389	ENSGALG00015001389
	ENSGALG00010010468	ENSGALG00010010468	ENSGALG00015001395	ENSGALG00015001395
	ENSGALG00010009253	SLC45A4	ENSGALG00015001396	SLC45A4
	ENSGALG00010001941	IL6	ENSGALG00015001399	IL6
	ENSGALG00010001549	ENSGALG00010001549	ENSGALG00015001408	ENSGALG00015001408
	ENSGALG00010001360	ENSGALG00010001360	ENSGALG00015001414	ENSGALG00015001414
	ENSGALG00010002139	ENSGALG00010002139	ENSGALG00015001418	ENSGALG00015001418
	ENSGALG00010001961	ENSGALG00010001961	ENSGALG00015001419	ENSGALG00015001419
	ENSGALG00010001438	ENSGALG00010001438	ENSGALG00015001421	ENSGALG00015001421
	ENSGALG00010001932	ENSGALG00010001932	ENSGALG00015001431	ENSGALG00015001431
	ENSGALG00010001591	ENSGALG00010001591	ENSGALG00015001432	ENSGALG00015001432
	ENSGALG00010000350	ENSGALG00010000350	ENSGALG00015001436	ENSGALG00015001436
	ENSGALG00010001961	ENSGALG00010001961	ENSGALG00015001451	ENSGALG00015001451
	ENSGALG00010009320	GPR20	ENSGALG00015001452	ENSGALG00015001452
	ENSGALG00010019919	LIN7C	ENSGALG00015001453	ENSGALG00015001453
	ENSGALG00010009335	PTP4A3	ENSGALG00015001466	PTP4A3
	ENSGALG00010002046	FAM126A	ENSGALG00015001470	FAM126A
	ENSGALG00010001531	ENSGALG00010001531	ENSGALG00015001485	ENSGALG00015001485
	ENSGALG00010001272	ENSGALG00010001272	ENSGALG00015001486	ENSGALG00015001486
	ENSGALG00010001275	ENSGALG00010001275	ENSGALG00015001500	ENSGALG00015001500
	ENSGALG00010001278	ENSGALG00010001278	ENSGALG00015001508	ENSGALG00015001508
	ENSGALG00010001282	ENSGALG00010001282	ENSGALG00015001511	ENSGALG00015001511
	ENSGALG00010002438	RARB	ENSGALG00015001514	RARB
	ENSGALG00010001278	ENSGALG00010001278	ENSGALG00015001516	ENSGALG00015001516
	ENSGALG00010002082	ENSGALG00010002082	ENSGALG00015001524	ENSGALG00015001524
	ENSGALG00010008190	TSNARE1	ENSGALG00015001527	TSNARE1
	ENSGALG00010001446	ENSGALG00010001446	ENSGALG00015001529	ENSGALG00015001529
	ENSGALG00010002453	TOP2B	ENSGALG00015001536	TOP2B
	ENSGALG00010001894	ENSGALG00010001894	ENSGALG00015001537	ENSGALG00015001537
	ENSGALG00010001730	ENSGALG00010001730	ENSGALG00015001545	ENSGALG00015001545
	ENSGALG00010001894	ENSGALG00010001894	ENSGALG00015001550	ENSGALG00015001550
	ENSGALG00010008211	ADGRB1	ENSGALG00015001551	ENSGALG00015001551
	ENSGALG00010001601	ENSGALG00010001601	ENSGALG00015001555	ENSGALG00015001555
	ENSGALG00010002464	NGLY1	ENSGALG00015001557	NGLY1
	ENSGALG00010007950	ARC	ENSGALG00015001558	ARC
	ENSGALG00010002470	OXSM	ENSGALG00015001561	OXSM
	ENSGALG00010001303	ENSGALG00010001303	ENSGALG00015001562	ENSGALG00015001562
	ENSGALG00010007954	PSCA	ENSGALG00015001564	ENSGALG00015001564
	ENSGALG00010007958	ENSGALG00010007958	ENSGALG00015001565	ENSGALG00015001565
	ENSGALG00010002000	ENSGALG00010002000	ENSGALG00015001570	ENSGALG00015001570
	ENSGALG00010007947	ENSGALG00010007947	ENSGALG00015001574	ENSGALG00015001574
	ENSGALG00010001494	ENSGALG00010001494	ENSGALG00015001575	ENSGALG00015001575
	ENSGALG00010002273	ENSGALG00010002273	ENSGALG00015001580	ENSGALG00015001580
	ENSGALG00010008029	LY6E	ENSGALG00015001588	LY6E
	ENSGALG00010001913	ENSGALG00010001913	ENSGALG00015001591	ENSGALG00015001591
	ENSGALG00010002527	LRRC3B	ENSGALG00015001599	LRRC3B
	ENSGALG00010001489	ENSGALG00010001489	ENSGALG00015001600	ENSGALG00015001600
	ENSGALG00010008037	LY6CLEL	ENSGALG00015001603	LY6CLEL
	ENSGALG00010001325	ENSGALG00010001325	ENSGALG00015001606	ENSGALG00015001606
	ENSGALG00010002050	ENSGALG00010002050	ENSGALG00015001608	ENSGALG00015001608
	ENSGALG00010002280	ST7	ENSGALG00015001609	ST7
	ENSGALG00010001293	ENSGALG00010001293	ENSGALG00015001611	ENSGALG00015001611
	ENSGALG00010008048	ENSGALG00010008048	ENSGALG00015001612	ENSGALG00015001612
	ENSGALG00010013361	ENSGALG00010013361	ENSGALG00015001615	ENSGALG00015001615
	ENSGALG00010008053	ENSGALG00010008053	ENSGALG00015001616	ENSGALG00015001616
	ENSGALG00010002270	IMMP2L	ENSGALG00015001617	ENSGALG00015001617
	ENSGALG00010002559	NEK10	ENSGALG00015001619	ENSGALG00015001619
	ENSGALG00010003257	ENSGALG00010003257	ENSGALG00015001620	ENSGALG00015001620
	ENSGALG00010002130	OR14J1L58	ENSGALG00015001621	ENSGALG00015001621
	ENSGALG00010002308	GXYLT1	ENSGALG00015001624	GXYLT1
	ENSGALG00010002223	ENSGALG00010002223	ENSGALG00015001625	ENSGALG00015001625
	ENSGALG00010001314	ENSGALG00010001314	ENSGALG00015001628	ENSGALG00015001628
	ENSGALG00010002295	YAF2	ENSGALG00015001630	YAF2
	ENSGALG00010001531	ENSGALG00010001531	ENSGALG00015001631	ENSGALG00015001631
	ENSGALG00010008081	TOP1MT	ENSGALG00015001632	TOP1MT
	ENSGALG00010003264	ENSGALG00010003264	ENSGALG00015001633	ENSGALG00015001633
	ENSGALG00010001549	ENSGALG00010001549	ENSGALG00015001638	ENSGALG00015001638
	ENSGALG00010008086	ENSGALG00010008086	ENSGALG00015001640	ENSGALG00015001640
	ENSGALG00010008355	MAFA	ENSGALG00015001642	MAFA
	ENSGALG00010001555	ENSGALG00010001555	ENSGALG00015001646	ENSGALG00015001646
	ENSGALG00010002589	SLC4A7	ENSGALG00015001647	SLC4A7
	ENSGALG00010001399	ENSGALG00010001399	ENSGALG00015001651	ENSGALG00015001651
	ENSGALG00010002512	DAXX	ENSGALG00015001652	ENSGALG00015001652
	ENSGALG00010008360	ZC3H3	ENSGALG00015001655	ZC3H3
	ENSGALG00010002526	ZBTB22	ENSGALG00015001656	ENSGALG00015001656
	ENSGALG00010001370	ENSGALG00010001370	ENSGALG00015001658	ENSGALG00015001658
	ENSGALG00010002605	EOMES	ENSGALG00015001660	EOMES
	ENSGALG00010002536	RGL2	ENSGALG00015001662	ENSGALG00015001662
	ENSGALG00010001509	ENSGALG00010001509	ENSGALG00015001663	ENSGALG00015001663
	ENSGALG00010002613	CMC1	ENSGALG00015001665	CMC1
	ENSGALG00010003812	BG8	ENSGALG00015001666	BG8
	ENSGALG00010008375	ENSGALG00010008375	ENSGALG00015001669	ENSGALG00015001669
	ENSGALG00010002622	AZI2	ENSGALG00015001670	ENSGALG00015001670
	ENSGALG00010008391	ENSGALG00010008391	ENSGALG00015001672	ENSGALG00015001672
	ENSGALG00010001449	ENSGALG00010001449	ENSGALG00015001673	ENSGALG00015001673
	ENSGALG00010008410	NAPRT	ENSGALG00015001676	NAPRT
	ENSGALG00010002241	ENSGALG00010002241	ENSGALG00015001677	ENSGALG00015001677
	ENSGALG00010001449	ENSGALG00010001449	ENSGALG00015001679	ENSGALG00015001679
	ENSGALG00010001969	PLEKHA8	ENSGALG00015001681	ENSGALG00015001681
	ENSGALG00010001881	ENSGALG00010001881	ENSGALG00015001684	ENSGALG00015001684
	ENSGALG00010002575	V-BG	ENSGALG00015001685	BG2
	ENSGALG00010002075	ENSGALG00010002075	ENSGALG00015001689	ENSGALG00015001689
	ENSGALG00010002005	COLQ	ENSGALG00015001692	ENSGALG00015001692
	ENSGALG00010008561	EEF1D	ENSGALG00015001694	ENSGALG00015001694
	ENSGALG00010001296	ENSGALG00010001296	ENSGALG00015001695	ENSGALG00015001695
	ENSGALG00010001630	ENSGALG00010001630	ENSGALG00015001697	ENSGALG00015001697
	ENSGALG00010000107	ENSGALG00010000107	ENSGALG00015001699	ENSGALG00015001699
	ENSGALG00010008588	PYCR3	ENSGALG00015001700	ENSGALG00015001700
	ENSGALG00010005354	M1AP	ENSGALG00015001701	M1AP
	ENSGALG00010002084	HACL1	ENSGALG00015001702	HACL1
	ENSGALG00010008658	TSTA3	ENSGALG00015001707	TSTA3
	ENSGALG00010001360	ENSGALG00010001360	ENSGALG00015001708	ENSGALG00015001708
	ENSGALG00010009197	FH	ENSGALG00015001711	FH
	ENSGALG00010001396	ENSGALG00010001396	ENSGALG00015001713	ENSGALG00015001713
	ENSGALG00010002100	BTD	ENSGALG00015001716	BTD
	ENSGALG00010001356	ENSGALG00010001356	ENSGALG00015001718	ENSGALG00015001718
	ENSGALG00010002584	ENSGALG00010002584	ENSGALG00015001719	ENSGALG00015001719
	ENSGALG00010002599	KIFC1	ENSGALG00015001721	ENSGALG00015001721
	ENSGALG00010008773	ENSGALG00010008773	ENSGALG00015001722	ENSGALG00015001722
	ENSGALG00010001314	ENSGALG00010001314	ENSGALG00015001723	ENSGALG00015001723
	ENSGALG00010009209	SLC6A19	ENSGALG00015001724	ENSGALG00015001724
	ENSGALG00010002604	BLEC3	ENSGALG00015001725	BLEC3
	ENSGALG00010001802	ENSGALG00010001802	ENSGALG00015001727	ENSGALG00015001727
	ENSGALG00010008723	ENSGALG00010008723	ENSGALG00015001729	ENSGALG00015001729
	ENSGALG00010001464	ENSGALG00010001464	ENSGALG00015001730	ENSGALG00015001730
	ENSGALG00010002604	BLEC3	ENSGALG00015001731	ENSGALG00015001731
	ENSGALG00010001478	ENSGALG00010001478	ENSGALG00015001732	ENSGALG00015001732
	ENSGALG00010002134	ANKRD28	ENSGALG00015001734	ENSGALG00015001734
	ENSGALG00010001973	ENSGALG00010001973	ENSGALG00015001735	ENSGALG00015001735
	ENSGALG00010002616	ZNF692	ENSGALG00015001736	ZNF692
	ENSGALG00010001256	ENSGALG00010001256	ENSGALG00015001737	ENSGALG00015001737
	ENSGALG00010001509	ENSGALG00010001509	ENSGALG00015001738	ENSGALG00015001738
	ENSGALG00010002768	TRIM39.2	ENSGALG00015001739	TRIM39.2
	ENSGALG00010001913	ENSGALG00010001913	ENSGALG00015001741	ENSGALG00015001741
	ENSGALG00010002633	ENSGALG00010002633	ENSGALG00015001742	ENSGALG00015001742
	ENSGALG00010002004	ENSGALG00010002004	ENSGALG00015001743	ENSGALG00015001743
	ENSGALG00010002664	BZFP1	ENSGALG00015001744	BZFP1
	ENSGALG00010001555	ENSGALG00010001555	ENSGALG00015001746	ENSGALG00015001746
	ENSGALG00010001303	ENSGALG00010001303	ENSGALG00015001747	ENSGALG00015001747
	ENSGALG00010002159	GALNT15	ENSGALG00015001748	ENSGALG00015001748
	ENSGALG00010002669	IL4I1	ENSGALG00015001749	IL4I1
	ENSGALG00010001964	ENSGALG00010001964	ENSGALG00015001750	ENSGALG00015001750
	ENSGALG00010002139	ENSGALG00010002139	ENSGALG00015001752	ENSGALG00015001752
	ENSGALG00010002075	ENSGALG00010002075	ENSGALG00015001753	ENSGALG00015001753
	ENSGALG00010002722	TRIM7.1	ENSGALG00015001755	ENSGALG00015001755
	ENSGALG00010002206	DPH3P1	ENSGALG00015001756	DPH3P1
	ENSGALG00010001802	ENSGALG00010001802	ENSGALG00015001757	ENSGALG00015001757
	ENSGALG00010001674	ENSGALG00010001674	ENSGALG00015001758	ENSGALG00015001758
	ENSGALG00010002739	SLURP1	ENSGALG00015001759	SLURP1
	ENSGALG00010002284	ENSGALG00010002284	ENSGALG00015001760	ENSGALG00015001760
	ENSGALG00010000436	ENSGALG00010000436	ENSGALG00015001761	ENSGALG00015001761
	ENSGALG00010001689	ILK	ENSGALG00015001762	ILK
	ENSGALG00010002784	TRIM27.2	ENSGALG00015001763	TRIM27.2
	ENSGALG00010001964	ENSGALG00010001964	ENSGALG00015001764	ENSGALG00015001764
	ENSGALG00010001697	TAF10	ENSGALG00015001765	ENSGALG00015001765
	ENSGALG00010001704	ENSGALG00010001704	ENSGALG00015001766	ENSGALG00015001766
	ENSGALG00010002798	TRIM39.1	ENSGALG00015001767	TRIM39.1
	ENSGALG00010001417	ENSGALG00010001417	ENSGALG00015001768	ENSGALG00015001768
	ENSGALG00010001710	ENSGALG00010001710	ENSGALG00015001769	ENSGALG00015001769
	ENSGALG00010001894	ENSGALG00010001894	ENSGALG00015001770	ENSGALG00015001770
	ENSGALG00010009345	ZFAT	ENSGALG00015001771	ZFAT
	ENSGALG00010002226	OXNAD1	ENSGALG00015001772	ENSGALG00015001772
	ENSGALG00010001715	ENSGALG00010001715	ENSGALG00015001773	ENSGALG00015001773
	ENSGALG00010002209	ENSGALG00010002209	ENSGALG00015001774	ENSGALG00015001774
	ENSGALG00010001551	FHIP1B	ENSGALG00015001775	FAM160A2
	ENSGALG00010002810	TRIM27.1	ENSGALG00015001776	TRIM27.1
	ENSGALG00010002014	ENSGALG00010002014	ENSGALG00015001777	ENSGALG00015001777
	ENSGALG00010002247	RFTN1	ENSGALG00015001778	RFTN1
	ENSGALG00010001553	CNGA4	ENSGALG00015001779	CCKBR
	ENSGALG00010008852	KHDRBS3	ENSGALG00015001780	KHDRBS3
	ENSGALG00010002241	ENSGALG00010002241	ENSGALG00015001781	ENSGALG00015001781
	ENSGALG00010001570	SMPD1	ENSGALG00015001782	ENSGALG00015001782
	ENSGALG00010000080	ENSGALG00010000080	ENSGALG00015001783	ENSGALG00015001783
	ENSGALG00010002294	DAZL	ENSGALG00015001784	DAZL
	ENSGALG00010001417	ENSGALG00010001417	ENSGALG00015001785	ENSGALG00015001785
	ENSGALG00010002825	TRIM41	ENSGALG00015001786	TRIM41
	ENSGALG00010006635	ENSGALG00010006635	ENSGALG00015001787	ENSGALG00015001787
	ENSGALG00010008367	ENSGALG00010008367	ENSGALG00015001788	ENSGALG00015001788
	ENSGALG00010002302	ENSGALG00010002302	ENSGALG00015001789	ENSGALG00015001789
	ENSGALG00010008884	FAM135B	ENSGALG00015001790	FAM135B
	ENSGALG00010001512	PLCL2	ENSGALG00015001791	ENSGALG00015001791
	ENSGALG00010002241	ENSGALG00010002241	ENSGALG00015001792	ENSGALG00015001792
	ENSGALG00010001605	APBB1	ENSGALG00015001793	ENSGALG00015001793
	ENSGALG00010002130	OR14J1L58	ENSGALG00015001795	ENSGALG00015001795
	ENSGALG00010001489	ENSGALG00010001489	ENSGALG00015001796	ENSGALG00015001796
	ENSGALG00010001612	HPX	ENSGALG00015001797	ENSGALG00015001797
	ENSGALG00010001617	TRIM3	ENSGALG00015001798	ENSGALG00015001798
	ENSGALG00010002004	ENSGALG00010002004	ENSGALG00015001799	ENSGALG00015001799
	ENSGALG00010002855	RACK1	ENSGALG00015001800	RACK1
	ENSGALG00010002209	ENSGALG00010002209	ENSGALG00015001802	ENSGALG00015001802
	ENSGALG00010002866	ENSGALG00010002866	ENSGALG00015001803	ENSGALG00015001803
	ENSGALG00010001521	TBC1D5	ENSGALG00015001804	ENSGALG00015001804
	ENSGALG00010008973	KCNK9	ENSGALG00015001805	KCNK9
	ENSGALG00010001555	ENSGALG00010001555	ENSGALG00015001806	ENSGALG00015001806
	ENSGALG00010008018	ENSGALG00010008018	ENSGALG00015001807	ENSGALG00015001807
	ENSGALG00010002881	ENSGALG00010002881	ENSGALG00015001808	ENSGALG00015001808
	ENSGALG00010001428	ENSGALG00010001428	ENSGALG00015001809	ENSGALG00015001809
	ENSGALG00010002209	ENSGALG00010002209	ENSGALG00015001811	ENSGALG00015001811
	ENSGALG00010001741	SATB1	ENSGALG00015001812	SATB1
	ENSGALG00010002955	BLEC1	ENSGALG00015001813	BLEC1
	ENSGALG00010002241	ENSGALG00010002241	ENSGALG00015001814	ENSGALG00015001814
	ENSGALG00010001716	TRIL	ENSGALG00015001815	ENSGALG00015001815
	ENSGALG00010001627	ARFIP2	ENSGALG00015001816	ENSGALG00015001816
	ENSGALG00010001894	ENSGALG00010001894	ENSGALG00015001817	ENSGALG00015001817
	ENSGALG00010008999	TRAPPC9	ENSGALG00015001818	ENSGALG00015001818
	ENSGALG00010001635	TIMM10B	ENSGALG00015001819	TIMM10B
	ENSGALG00010002631	ENSGALG00010002631	ENSGALG00015001820	ENSGALG00015001820
	ENSGALG00010002082	ENSGALG00010002082	ENSGALG00015001821	ENSGALG00015001821
	ENSGALG00010012831	ENSGALG00010012831	ENSGALG00015001822	ENSGALG00015001822
	ENSGALG00010001951	ENSGALG00010001951	ENSGALG00015001824	ENSGALG00015001824
	ENSGALG00010009035	ENSGALG00010009035	ENSGALG00015001825	ENSGALG00015001825
	ENSGALG00010001909	ENSGALG00010001909	ENSGALG00015001830	ENSGALG00015001830
	ENSGALG00010001752	ENSGALG00010001752	ENSGALG00015001831	ENSGALG00015001831
	ENSGALG00010001964	ENSGALG00010001964	ENSGALG00015001834	ENSGALG00015001834
	ENSGALG00010001964	ENSGALG00010001964	ENSGALG00015001846	ENSGALG00015001846
	ENSGALG00010003474	RPS7	ENSGALG00015001847	ENSGALG00015001847
	ENSGALG00010009068	AGO2	ENSGALG00015001850	AGO2
	ENSGALG00010002267	ENSGALG00010002267	ENSGALG00015001853	ENSGALG00015001853
	ENSGALG00010001771	ENSGALG00010001771	ENSGALG00015001854	ENSGALG00015001854
	ENSGALG00010003478	COLEC11	ENSGALG00015001859	COLEC11
	ENSGALG00010002018	ENSGALG00010002018	ENSGALG00015001862	ENSGALG00015001862
	ENSGALG00010002940	BG1	ENSGALG00015001865	BG1
	ENSGALG00010006635	ENSGALG00010006635	ENSGALG00015001867	ENSGALG00015001867
	ENSGALG00010009113	RPLP1	ENSGALG00015001869	RPLP1
	ENSGALG00010002141	ENSGALG00010002141	ENSGALG00015001870	ENSGALG00015001870
	ENSGALG00010003681	NT5C1B	ENSGALG00015001874	NT5C1B
	ENSGALG00010002284	ENSGALG00010002284	ENSGALG00015001877	ENSGALG00015001877
	ENSGALG00010002848	TRIB2	ENSGALG00015001879	TRIB2
	ENSGALG00010002960	BLEC2	ENSGALG00015001883	BLEC2
	ENSGALG00010002014	ENSGALG00010002014	ENSGALG00015001885	ENSGALG00015001885
	ENSGALG00010002182	ENSGALG00010002182	ENSGALG00015001889	ENSGALG00015001889
	ENSGALG00010002291	RNASEH1	ENSGALG00015001892	RNASEH1
	ENSGALG00010003471	ADI1	ENSGALG00015001899	ADI1
	ENSGALG00010002141	ENSGALG00010002141	ENSGALG00015001901	ENSGALG00015001901
	ENSGALG00010002348	THAP12	ENSGALG00015001902	ENSGALG00015001902
	ENSGALG00010001325	ENSGALG00010001325	ENSGALG00015001903	ENSGALG00015001903
	ENSGALG00010002991	BLB1	ENSGALG00015001904	BLB1
	ENSGALG00010002141	ENSGALG00010002141	ENSGALG00015001906	ENSGALG00015001906
	ENSGALG00010003525	NOL10	ENSGALG00015001908	NOL10
	ENSGALG00010003022	BLB2	ENSGALG00015001910	BLB2
	ENSGALG00010002356	WNT11	ENSGALG00015001911	WNT11
	ENSGALG00010001325	ENSGALG00010001325	ENSGALG00015001912	ENSGALG00015001912
	ENSGALG00010002014	ENSGALG00010002014	ENSGALG00015001915	ENSGALG00015001915
	ENSGALG00010002590	ATP6V1C2	ENSGALG00015001917	ENSGALG00015001917
	ENSGALG00010001417	ENSGALG00010001417	ENSGALG00015001918	ENSGALG00015001918
	ENSGALG00010009159	PTK2	ENSGALG00015001920	PTK2
	ENSGALG00010002609	PDIA6	ENSGALG00015001923	ENSGALG00015001923
	ENSGALG00010001962	ENSGALG00010001962	ENSGALG00015001924	ENSGALG00015001924
	ENSGALG00010001964	ENSGALG00010001964	ENSGALG00015001927	ENSGALG00015001927
	ENSGALG00010003068	BRD2	ENSGALG00015001928	BRD2
	ENSGALG00010002267	ENSGALG00010002267	ENSGALG00015001930	ENSGALG00015001930
	ENSGALG00010002000	ENSGALG00010002000	ENSGALG00015001933	ENSGALG00015001933
	ENSGALG00010008468	EPPK1	ENSGALG00015001934	ENSGALG00015001934
	ENSGALG00010002368	UVRAG	ENSGALG00015001935	UVRAG
	ENSGALG00010002644	KCNF1	ENSGALG00015001944	KCNF1
	ENSGALG00010003825	DMB1	ENSGALG00015001950	DMB1
	ENSGALG00010002657	C2orf50	ENSGALG00015001952	ENSGALG00015001952
	ENSGALG00010008966	NRBP1	ENSGALG00015001954	ENSGALG00015001954
	ENSGALG00010002377	ART7B	ENSGALG00015001959	ART7B
	ENSGALG00010002673	SLC66A3	ENSGALG00015001963	ENSGALG00015001963
	ENSGALG00010003832	ART7C	ENSGALG00015001972	ART7C
	ENSGALG00010003110	BF1	ENSGALG00015001973	BF1
	ENSGALG00010002388	ENSGALG00010002388	ENSGALG00015001974	ENSGALG00015001974
	ENSGALG00010002398	ENSGALG00010002398	ENSGALG00015001976	ENSGALG00015001976
	ENSGALG00010002706	ROCK2	ENSGALG00015001980	ROCK2
	ENSGALG00010002410	RNF175	ENSGALG00015001983	RNF175
	ENSGALG00010008347	PUF60	ENSGALG00015001984	PUF60
	ENSGALG00010002730	E2F6	ENSGALG00015001986	E2F6
	ENSGALG00010002411	ENSGALG00010002411	ENSGALG00015001989	ENSGALG00015001989
	ENSGALG00010000651	ENSGALG00010000651	ENSGALG00015001991	ENSGALG00015001991
	ENSGALG00010003131	TAP1	ENSGALG00015001993	TAP1
	ENSGALG00010002758	ENSGALG00010002758	ENSGALG00015001995	ENSGALG00015001995
	ENSGALG00010003159	TAP2	ENSGALG00015001997	TAP2
	ENSGALG00010009717	EDN1	ENSGALG00015001998	ENSGALG00015001998
	ENSGALG00010011899	PHLPP1	ENSGALG00015002001	ENSGALG00015002001
	ENSGALG00010003170	C4	ENSGALG00015002004	C4
	ENSGALG00010000105	ENSGALG00010000105	ENSGALG00015002009	ENSGALG00015002009
	ENSGALG00010002992	CHN2	ENSGALG00015002011	ENSGALG00015002011
	ENSGALG00010003178	CENPA	ENSGALG00015002012	CENPA
	ENSGALG00010008324	SCRIB	ENSGALG00015002013	ENSGALG00015002013
	ENSGALG00010002430	NUMA1	ENSGALG00015002014	NUMA1
	ENSGALG00010002832	LPIN1	ENSGALG00015002015	LPIN1
	ENSGALG00010003186	CYP21A1	ENSGALG00015002016	CYP21A1
	ENSGALG00010002355	UFM1	ENSGALG00015002018	UFM1
	ENSGALG00010003205	ENSGALG00010003205	ENSGALG00015002019	ENSGALG00015002019
	ENSGALG00010003543	SOX11	ENSGALG00015002020	SOX11
	ENSGALG00010002353	CMTM8	ENSGALG00015002021	CMTM8
	ENSGALG00010003691	ERICH1	ENSGALG00015002022	ERICH1
	ENSGALG00010002362	TRPC4	ENSGALG00015002023	ENSGALG00015002023
	ENSGALG00010002440	LRRC51	ENSGALG00015002025	ENSGALG00015002025
	ENSGALG00010003703	TDRP	ENSGALG00015002026	TDRP
	ENSGALG00010002460	LAMTOR1	ENSGALG00015002027	LAMTOR1
	ENSGALG00010001888	SNX10	ENSGALG00015002028	SNX10
	ENSGALG00010011963	ZCCHC2	ENSGALG00015002029	ENSGALG00015002029
	ENSGALG00010008282	FAM83H	ENSGALG00015002030	ENSGALG00015002030
	ENSGALG00010003212	ENSGALG00010003212	ENSGALG00015002031	LTB4R1
	ENSGALG00010008279	MAPK15	ENSGALG00015002032	ENSGALG00015002032
	ENSGALG00010007872	KLHL2	ENSGALG00015002033	KLHL2
	ENSGALG00010003250	CD1C	ENSGALG00015002034	CD1C
	ENSGALG00010011022	C2H5ORF22	ENSGALG00015002035	ENSGALG00015002035
	ENSGALG00010003727	FBXO25	ENSGALG00015002036	FBXO25
	ENSGALG00010002461	TOMT	ENSGALG00015002037	ENSGALG00015002037
	ENSGALG00010011033	DROSHA	ENSGALG00015002038	DROSHA
	ENSGALG00010002465	ENSGALG00010002465	ENSGALG00015002039	ENSGALG00015002039
	ENSGALG00010007877	MSMO1	ENSGALG00015002040	MSMO1
	ENSGALG00010002474	HPCAL1	ENSGALG00015002041	HPCAL1
	ENSGALG00010007882	CPE	ENSGALG00015002043	CPE
	ENSGALG00010002373	POSTN	ENSGALG00015002044	POSTN
	ENSGALG00010003604	ODC	ENSGALG00015002045	ODC
	ENSGALG00010008270	CCDC166	ENSGALG00015002046	CCDC166
	ENSGALG00010010188	DSP	ENSGALG00015002047	ENSGALG00015002047
	ENSGALG00010002380	CMPK2	ENSGALG00015002050	ENSGALG00015002050
	ENSGALG00010004451	CLDND1	ENSGALG00015002052	CLDND1
	ENSGALG00010023920	ENSGALG00010023920	ENSGALG00015002055	ENSGALG00015002055
	ENSGALG00010010201	RIOK1	ENSGALG00015002058	ENSGALG00015002058
	ENSGALG00010004374	ENSGALG00010004374	ENSGALG00015002061	ENSGALG00015002061
	ENSGALG00010009080	TLL1	ENSGALG00015002063	TLL1
	ENSGALG00010002689	COG6	ENSGALG00015002065	COG6
	ENSGALG00010017610	PSMC1	ENSGALG00015002071	ENSGALG00015002071
	ENSGALG00010004386	CFAP44	ENSGALG00015002072	ENSGALG00015002072
	ENSGALG00010002700	LHFPL1	ENSGALG00015002074	LHFPL1
	ENSGALG00010003257	ENSGALG00010003257	ENSGALG00015002076	ENSGALG00015002076
	ENSGALG00010010270	SSR1	ENSGALG00015002077	SSR1
	ENSGALG00010007885	USP38	ENSGALG00015002080	USP38
	ENSGALG00010004395	BOC	ENSGALG00015002081	ENSGALG00015002081
	ENSGALG00010002599	KIFC1	ENSGALG00015002082	KIFC1
	ENSGALG00010004487	ABHD10	ENSGALG00015002084	ABHD10
	ENSGALG00010000639	ENSGALG00010000639	ENSGALG00015002085	ENSGALG00015002085
	ENSGALG00010002710	ENSGALG00010002710	ENSGALG00015002086	ENSGALG00015002086
	ENSGALG00010002628	TRIM7.2	ENSGALG00015002087	TRIM7.2
	ENSGALG00010004501	TAGLN3	ENSGALG00015002088	TAGLN3
	ENSGALG00010003817	BF2	ENSGALG00015002089	BF2
	ENSGALG00010002716	NHLRC3	ENSGALG00015002094	ENSGALG00015002094
	ENSGALG00010007898	GAB1	ENSGALG00015002097	ENSGALG00015002097
	ENSGALG00010004545	TMPRSS7	ENSGALG00015002100	ENSGALG00015002100
	ENSGALG00010002742	PROSER1	ENSGALG00015002103	ENSGALG00015002103
	ENSGALG00010002918	FAM84A	ENSGALG00015002104	FAM84A
	ENSGALG00010008247	GASK1B	ENSGALG00015002105	ENSGALG00015002105
	ENSGALG00010004359	APOV1	ENSGALG00015002106	APOV1
	ENSGALG00010010349	RREB1	ENSGALG00015002107	RREB1
	ENSGALG00010001748	ENSGALG00010001748	ENSGALG00015002110	ENSGALG00015002110
	ENSGALG00010002756	STOML3	ENSGALG00015002111	STOML3
	ENSGALG00010003019	TAPBP	ENSGALG00015002112	TAPBP
	ENSGALG00010001903	NARS2	ENSGALG00015002113	NARS2
	ENSGALG00010003830	DMB2	ENSGALG00015002114	DMB2
	ENSGALG00010002767	ENSGALG00010002767	ENSGALG00015002116	ENSGALG00015002116
	ENSGALG00010001911	USP35	ENSGALG00015002117	USP35
	ENSGALG00010003836	CD1B	ENSGALG00015002118	CD1B
	ENSGALG00010008015	ARHGAP39	ENSGALG00015002119	ENSGALG00015002119
	ENSGALG00010001928	KCTD21	ENSGALG00015002120	ENSGALG00015002120
	ENSGALG00010001938	ALG8	ENSGALG00015002121	ENSGALG00015002121
	ENSGALG00010008273	TMEM144	ENSGALG00015002122	TMEM144
	ENSGALG00010011976	TNFRSF11A	ENSGALG00015002124	ENSGALG00015002124
	ENSGALG00010002788	ENSGALG00010002788	ENSGALG00015002125	ENSGALG00015002125
	ENSGALG00010005202	ENSGALG00010005202	ENSGALG00015002126	ENSGALG00015002126
	ENSGALG00010001957	NDUFC2	ENSGALG00015002127	NDUFC2
	ENSGALG00010008000	C8orf82	ENSGALG00015002128	ENSGALG00015002128
	ENSGALG00010002358	FREM2	ENSGALG00015002129	ENSGALG00015002129
	ENSGALG00010005182	NEPRO	ENSGALG00015002130	ENSGALG00015002130
	ENSGALG00010008444	SLC7A11	ENSGALG00015002131	SLC7A11
	ENSGALG00010002952	NBAS	ENSGALG00015002132	ENSGALG00015002132
	ENSGALG00010005212	TAF13	ENSGALG00015002133	TAF13
	ENSGALG00010001976	THRSP	ENSGALG00015002134	THRSP
	ENSGALG00010011993	RELCH	ENSGALG00015002135	ENSGALG00015002135
	ENSGALG00010007993	LRRC14	ENSGALG00015002136	ENSGALG00015002136
	ENSGALG00010008469	NOCT	ENSGALG00015002137	NOCT
	ENSGALG00010002967	OLFM4	ENSGALG00015002138	OLFM4
	ENSGALG00010005218	GTPBP8	ENSGALG00015002139	ENSGALG00015002139
	ENSGALG00010001997	INTS4	ENSGALG00015002140	ENSGALG00015002140
	ENSGALG00010008500	ENSGALG00010008500	ENSGALG00015002141	ENSGALG00015002141
	ENSGALG00010002987	PCDH8	ENSGALG00015002142	PCDH8
	ENSGALG00010002998	LECT1	ENSGALG00015002143	LECT1
	ENSGALG00010007964	RECQL4	ENSGALG00015002144	ENSGALG00015002144
	ENSGALG00010008509	ENSGALG00010008509	ENSGALG00015002145	ENSGALG00015002145
	ENSGALG00010005233	CD200R1B	ENSGALG00015002147	CD200R1B
	ENSGALG00010008534	RAB33B	ENSGALG00015002148	RAB33B
	ENSGALG00010005242	CCDC80	ENSGALG00015002149	CCDC80
	ENSGALG00010002039	AAMDC	ENSGALG00015002150	AAMDC
	ENSGALG00010007901	FSTL5	ENSGALG00015002152	ENSGALG00015002152
	ENSGALG00010003024	SUGT1	ENSGALG00015002153	SUGT1
	ENSGALG00010003057	DDX1	ENSGALG00015002154	DDX1
	ENSGALG00010012075	PIGN	ENSGALG00015002155	ENSGALG00015002155
	ENSGALG00010007906	NAF1	ENSGALG00015002156	ENSGALG00015002156
	ENSGALG00010008003	ENSGALG00010008003	ENSGALG00015002157	ENSGALG00015002157
	ENSGALG00010005250	SLC35A5	ENSGALG00015002159	SLC35A5
	ENSGALG00010009570	SHARPIN	ENSGALG00015002160	ENSGALG00015002160
	ENSGALG00010009109	ENSGALG00010009109	ENSGALG00015002161	ENSGALG00015002161
	ENSGALG00010009543	MAF1	ENSGALG00015002162	ENSGALG00015002162
	ENSGALG00010003072	ELF1	ENSGALG00015002163	ELF1
	ENSGALG00010009501	HGH1	ENSGALG00015002164	ENSGALG00015002164
	ENSGALG00010005261	ATG3	ENSGALG00015002165	ATG3
	ENSGALG00010002054	RSF1	ENSGALG00015002166	ENSGALG00015002166
	ENSGALG00010009489	MROH1	ENSGALG00015002167	ENSGALG00015002167
	ENSGALG00010009114	SETD7	ENSGALG00015002168	ENSGALG00015002168
	ENSGALG00010003652	MYCN	ENSGALG00015002169	MYCN
	ENSGALG00010002065	CLNS1A	ENSGALG00015002170	ENSGALG00015002170
	ENSGALG00010003113	WBP4	ENSGALG00015002171	WBP4
	ENSGALG00010002090	AQP11	ENSGALG00015002172	ENSGALG00015002172
	ENSGALG00010009432	BOP1	ENSGALG00015002173	ENSGALG00015002173
	ENSGALG00010005266	SLC19A2	ENSGALG00015002174	ENSGALG00015002174
	ENSGALG00010002341	FAM49A	ENSGALG00015002175	FAM49A
	ENSGALG00010002102	PAK1	ENSGALG00015002176	PAK1
	ENSGALG00010009458	SCX	ENSGALG00015002177	ENSGALG00015002177
	ENSGALG00010002113	GDPD4	ENSGALG00015002178	ENSGALG00015002178
	ENSGALG00010012125	RNF152	ENSGALG00015002179	RNF152
	ENSGALG00010009352	HSF1	ENSGALG00015002180	ENSGALG00015002180
	ENSGALG00010002344	ENSGALG00010002344	ENSGALG00015002181	ENSGALG00015002181
	ENSGALG00010005279	CCDC181	ENSGALG00015002182	ENSGALG00015002182
	ENSGALG00010010107	MGST2	ENSGALG00015002183	MGST2
	ENSGALG00010003169	MTRF1	ENSGALG00015002184	ENSGALG00015002184
	ENSGALG00010005293	BLZF1	ENSGALG00015002186	BLZF1
	ENSGALG00010009727	CDH20	ENSGALG00015002187	CDH20
	ENSGALG00010002138	MYO7A	ENSGALG00015002188	ENSGALG00015002188
	ENSGALG00010009733	ENSGALG00010009733	ENSGALG00015002190	ENSGALG00015002190
	ENSGALG00010009678	JARID2	ENSGALG00015002191	JARID2
	ENSGALG00010003183	NAA16	ENSGALG00015002193	ENSGALG00015002193
	ENSGALG00010009582	TIGD5	ENSGALG00015002194	ENSGALG00015002194
	ENSGALG00010009705	DTNBP1	ENSGALG00015002195	DTNBP1
	ENSGALG00010002160	CAPN5	ENSGALG00015002197	ENSGALG00015002197
	ENSGALG00010002364	VSNL1	ENSGALG00015002198	VSNL1
	ENSGALG00010003192	RGCC	ENSGALG00015002199	ENSGALG00015002199
	ENSGALG00010009141	MAML3	ENSGALG00015002200	ENSGALG00015002200
	ENSGALG00010009741	C2H6orf52	ENSGALG00015002201	C2H6orf52
	ENSGALG00010009584	ENSGALG00010009584	ENSGALG00015002202	ENSGALG00015002202
	ENSGALG00010002211	ACER3	ENSGALG00015002203	ENSGALG00015002203
	ENSGALG00010008773	ENSGALG00010008773	ENSGALG00015002204	ENSGALG00015002204
	ENSGALG00010009788	PAK1IP1	ENSGALG00015002205	PAK1IP1
	ENSGALG00010002372	SMC6	ENSGALG00015002208	SMC6
	ENSGALG00010009847	TMEM14C	ENSGALG00015002210	TMEM14C
	ENSGALG00010005334	NME7	ENSGALG00015002211	ENSGALG00015002211
	ENSGALG00010008687	ENSGALG00010008687	ENSGALG00015002212	ENSGALG00015002212
	ENSGALG00010009166	CLGN	ENSGALG00015002213	ENSGALG00015002213
	ENSGALG00010003246	VWA8	ENSGALG00015002214	ENSGALG00015002214
	ENSGALG00010009884	GFOD1	ENSGALG00015002215	GFOD1
	ENSGALG00010008773	ENSGALG00010008773	ENSGALG00015002216	ENSGALG00015002216
	ENSGALG00010002376	GEN1	ENSGALG00015002217	ENSGALG00015002217
	ENSGALG00010008773	ENSGALG00010008773	ENSGALG00015002218	ENSGALG00015002218
	ENSGALG00010009639	ENSGALG00010009639	ENSGALG00015002219	ENSGALG00015002219
	ENSGALG00010009989	TBC1D7	ENSGALG00015002220	ENSGALG00015002220
	ENSGALG00010008674	RXFP1	ENSGALG00015002222	RXFP1
	ENSGALG00010003254	DGKH	ENSGALG00015002223	ENSGALG00015002223
	ENSGALG00010003469	ZPAX	ENSGALG00015002224	ZPAX
	ENSGALG00010005362	ATP1B1	ENSGALG00015002226	ATP1B1
	ENSGALG00010008693	C4orf46	ENSGALG00015002227	C4H4ORF46
	ENSGALG00010002282	TSKU	ENSGALG00015002228	TSKU
	ENSGALG00010008723	ENSGALG00010008723	ENSGALG00015002229	ENSGALG00015002229
	ENSGALG00010005369	DPT	ENSGALG00015002230	DPT
	ENSGALG00010003271	AKAP11	ENSGALG00015002231	ENSGALG00015002231
	ENSGALG00010009584	ENSGALG00010009584	ENSGALG00015002232	ENSGALG00015002232
	ENSGALG00010003276	TNFSF11	ENSGALG00015002233	TNFSF11
	ENSGALG00010005380	XCL1	ENSGALG00015002235	XCL1
	ENSGALG00010002298	ENSGALG00010002298	ENSGALG00015002236	ENSGALG00015002236
	ENSGALG00010008723	ENSGALG00010008723	ENSGALG00015002238	ENSGALG00015002238
	ENSGALG00010003293	ENSGALG00010003293	ENSGALG00015002239	ENSGALG00015002239
	ENSGALG00010008764	ETFDH	ENSGALG00015002241	ETFDH
	ENSGALG00010002312	ENSGALG00010002312	ENSGALG00015002242	ENSGALG00015002242
	ENSGALG00010005439	TBX19	ENSGALG00015002244	TBX19
	ENSGALG00010002315	ENSGALG00010002315	ENSGALG00015002245	ENSGALG00015002245
	ENSGALG00010010146	PHACTR1	ENSGALG00015002246	PHACTR1
	ENSGALG00010009584	ENSGALG00010009584	ENSGALG00015002247	ENSGALG00015002247
	ENSGALG00010008723	ENSGALG00010008723	ENSGALG00015002248	ENSGALG00015002248
	ENSGALG00010008825	PPID	ENSGALG00015002249	PPID
	ENSGALG00010002328	ENSGALG00010002328	ENSGALG00015002251	ENSGALG00015002251
	ENSGALG00010003331	EPSTI1	ENSGALG00015002253	ENSGALG00015002253
	ENSGALG00010003438	KCNS3	ENSGALG00015002254	KCNS3
	ENSGALG00010005445	SFT2D2	ENSGALG00015002258	ENSGALG00015002258
	ENSGALG00010003665	RDH14	ENSGALG00015002259	RDH14
	ENSGALG00010005449	TIPRL	ENSGALG00015002261	ENSGALG00015002261
	ENSGALG00010003358	DNAJC15	ENSGALG00015002262	DNAJC15
	ENSGALG00010003372	ENOX1	ENSGALG00015002272	ENOX1
	ENSGALG00010005454	GPR161	ENSGALG00015002274	ENSGALG00015002274
	ENSGALG00010003754	FAM110C	ENSGALG00015002276	ENSGALG00015002276
	ENSGALG00010001796	ENSGALG00010001796	ENSGALG00015002277	ENSGALG00015002277
	ENSGALG00010008931	FNIP2	ENSGALG00015002278	FNIP2
	ENSGALG00010010604	HIVEP1	ENSGALG00015002286	ENSGALG00015002286
	ENSGALG00010008947	C4orf45	ENSGALG00015002287	ENSGALG00015002287
	ENSGALG00010004471	C1H3ORF52	ENSGALG00015002290	C1H3ORF52
	ENSGALG00010004479	ENSGALG00010004479	ENSGALG00015002294	ENSGALG00015002294
	ENSGALG00010001820	PGM2L1	ENSGALG00015002297	PGM2L1
	ENSGALG00010010626	ADTRP	ENSGALG00015002300	ADTRP
	ENSGALG00010001822	KCNE3	ENSGALG00015002305	ENSGALG00015002305
	ENSGALG00010000614	ENSGALG00010000614	ENSGALG00015002307	ENSGALG00015002307
	ENSGALG00010001825	LIPT2	ENSGALG00015002310	ENSGALG00015002310
	ENSGALG00010010657	TMEM170B	ENSGALG00015002312	ENSGALG00015002312
	ENSGALG00010000643	VKORC1	ENSGALG00015002320	VKORC1
	ENSGALG00010010682	SMIM13	ENSGALG00015002322	SMIM13
	ENSGALG00010001829	POLD3	ENSGALG00015002327	POLD3
	ENSGALG00010003820	SH3YL1	ENSGALG00015002333	SH3YL1
	ENSGALG00010010697	NEDD9	ENSGALG00015002335	ENSGALG00015002335
	ENSGALG00010009026	RAPGEF2	ENSGALG00015002340	ENSGALG00015002340
	ENSGALG00010003432	LACC1	ENSGALG00015002342	ENSGALG00015002342
	ENSGALG00010010728	ELOVL2	ENSGALG00015002347	ELOVL2
	ENSGALG00010003833	ACP1	ENSGALG00015002349	ACP1
	ENSGALG00010003461	CCDC122	ENSGALG00015002351	ENSGALG00015002351
	ENSGALG00010003466	TSC22D1	ENSGALG00015002353	TSC22D1
	ENSGALG00010009259	MGAT4D	ENSGALG00015002354	ENSGALG00015002354
	ENSGALG00010003837	FAM150B	ENSGALG00015002355	FAM150B
	ENSGALG00010001854	CHRDL2	ENSGALG00015002356	ENSGALG00015002356
	ENSGALG00010009279	ELMOD2	ENSGALG00015002357	ELMOD2
	ENSGALG00010010747	SYCP2L	ENSGALG00015002358	ENSGALG00015002358
	ENSGALG00010003495	ENSGALG00010003495	ENSGALG00015002360	ENSGALG00015002360
	ENSGALG00010003844	TMEM18	ENSGALG00015002361	TMEM18
	ENSGALG00010003503	NUFIP1	ENSGALG00015002366	NUFIP1
	ENSGALG00010001860	RNF169	ENSGALG00015002368	ENSGALG00015002368
	ENSGALG00010006205	CGGBP1	ENSGALG00015002370	CGGBP1
	ENSGALG00010003509	GPALPP1	ENSGALG00015002372	GPALPP1
	ENSGALG00010001862	XRRA1	ENSGALG00015002373	ENSGALG00015002373
	ENSGALG00010009306	TBC1D9	ENSGALG00015002374	TBC1D9
	ENSGALG00010010790	GCM2	ENSGALG00015002375	GCM2
	ENSGALG00010009323	RNF150	ENSGALG00015002377	RNF150
	ENSGALG00010006232	ZNF654	ENSGALG00015002378	ENSGALG00015002378
	ENSGALG00010002324	SNTG2	ENSGALG00015002379	ENSGALG00015002379
	ENSGALG00010000715	PCDH20	ENSGALG00015002380	ENSGALG00015002380
	ENSGALG00010006236	C1H3ORF38	ENSGALG00015002381	C1H3ORF38
	ENSGALG00010002300	TPO	ENSGALG00015002383	ENSGALG00015002383
	ENSGALG00010009337	ZNF330	ENSGALG00015002384	ZNF330
	ENSGALG00010006244	EPHA3	ENSGALG00015002386	EPHA3
	ENSGALG00010010825	MAK	ENSGALG00015002387	ENSGALG00015002387
	ENSGALG00010003388	PXDN	ENSGALG00015002388	ENSGALG00015002388
	ENSGALG00010009362	IL15	ENSGALG00015002390	IL15
	ENSGALG00010001886	NEU3	ENSGALG00015002393	NEU3
	ENSGALG00010002381	TDRD3	ENSGALG00015002394	TDRD3
	ENSGALG00010006254	PROS1	ENSGALG00015002395	ENSGALG00015002395
	ENSGALG00010001873	ENSGALG00010001873	ENSGALG00015002396	ENSGALG00015002396
	ENSGALG00010002390	MYT1L	ENSGALG00015002397	ENSGALG00015002397
	ENSGALG00010010850	ENSGALG00010010850	ENSGALG00015002399	ENSGALG00015002399
	ENSGALG00010006273	ARL13B	ENSGALG00015002401	ENSGALG00015002401
	ENSGALG00010009381	INPP4B	ENSGALG00015002403	INPP4B
	ENSGALG00010002413	TSSC1	ENSGALG00015002404	TSSC1
	ENSGALG00010006330	STX19	ENSGALG00015002405	ENSGALG00015002405
	ENSGALG00010001895	P4HA3	ENSGALG00015002407	ENSGALG00015002407
	ENSGALG00010001865	CYBB	ENSGALG00015002411	CYBB
	ENSGALG00010006346	NSUN3	ENSGALG00015002413	ENSGALG00015002413
	ENSGALG00010002478	PPME1	ENSGALG00015002414	PPME1
	ENSGALG00010002422	TRAPPC12	ENSGALG00015002415	ENSGALG00015002415
	ENSGALG00010002500	OSR1	ENSGALG00015002418	OSR1
	ENSGALG00010004577	ZPLD1	ENSGALG00015002420	ENSGALG00015002420
	ENSGALG00010002513	ENSGALG00010002513	ENSGALG00015002422	ENSGALG00015002422
	ENSGALG00010010871	GCNT2	ENSGALG00015002423	ENSGALG00015002423
	ENSGALG00010002406	DIAPH3	ENSGALG00015002426	ENSGALG00015002426
	ENSGALG00010008036	SPOCK3	ENSGALG00015002427	SPOCK3
	ENSGALG00010009668	TFAP2A	ENSGALG00015002428	TFAP2A
	ENSGALG00010002507	C2CD3	ENSGALG00015002430	ENSGALG00015002430
	ENSGALG00010002520	TTC32	ENSGALG00015002431	ENSGALG00015002431
	ENSGALG00010007049	ENSGALG00010007049	ENSGALG00015002432	ENSGALG00015002432
	ENSGALG00010008690	ENSGALG00010008690	ENSGALG00015002434	ENSGALG00015002434
	ENSGALG00010002551	WDR35	ENSGALG00015002435	WDR35
	ENSGALG00010008049	ANXA10	ENSGALG00015002437	ENSGALG00015002437
	ENSGALG00010002523	DNAJB13	ENSGALG00015002439	DNAJB13
	ENSGALG00010003268	SMS	ENSGALG00015002440	SMS
	ENSGALG00010010403	ENSGALG00010010403	ENSGALG00015002441	ENSGALG00015002441
	ENSGALG00010002412	ENSGALG00010002412	ENSGALG00015002442	ENSGALG00015002442
	ENSGALG00010002543	UCP3	ENSGALG00015002443	UCP3
	ENSGALG00010008059	ENSGALG00010008059	ENSGALG00015002445	ENSGALG00015002445
	ENSGALG00010002415	PCDH17	ENSGALG00015002448	ENSGALG00015002448
	ENSGALG00010003275	MBTPS2	ENSGALG00015002449	MBTPS2
	ENSGALG00010010416	SLC35B3	ENSGALG00015002450	SLC35B3
	ENSGALG00010003583	RSAD2	ENSGALG00015002452	RSAD2
	ENSGALG00010006086	ENSGALG00010006086	ENSGALG00015002453	ENSGALG00015002453
	ENSGALG00010008064	DDX60	ENSGALG00015002455	ENSGALG00015002455
	ENSGALG00010010425	BLOC1S5	ENSGALG00015002456	BLOC1S5
	ENSGALG00010003517	GTF2F2	ENSGALG00015002457	GTF2F2
	ENSGALG00010008474	ENSGALG00010008474	ENSGALG00015002458	ENSGALG00015002458
	ENSGALG00010001878	XK	ENSGALG00015002459	XK
	ENSGALG00010003597	RNF144A	ENSGALG00015002460	RNF144A
	ENSGALG00010010444	TXNDC5	ENSGALG00015002462	TXNDC5
	ENSGALG00010005150	ALCAM	ENSGALG00015002464	ALCAM
	ENSGALG00010002561	PAAF1	ENSGALG00015002465	PAAF1
	ENSGALG00010003117	ID2	ENSGALG00015002466	ID2
	ENSGALG00010003519	KCTD4	ENSGALG00015002467	KCTD4
	ENSGALG00010010456	BMP6	ENSGALG00015002468	ENSGALG00015002468
	ENSGALG00010011064	MYLIP	ENSGALG00015002470	MYLIP
	ENSGALG00010002567	COA4	ENSGALG00015002471	ENSGALG00015002471
	ENSGALG00010008762	SAE1	ENSGALG00015002474	ENSGALG00015002474
	ENSGALG00010002310	PRRG1	ENSGALG00015002477	PRRG1
	ENSGALG00010011118	GMPR2	ENSGALG00015002478	GMPR2
	ENSGALG00010008296	PALLD	ENSGALG00015002479	ENSGALG00015002479
	ENSGALG00010003558	TPT1	ENSGALG00015002480	TPT1
	ENSGALG00010005166	CBLB	ENSGALG00015002482	CBLB
	ENSGALG00010008708	ZC3H4	ENSGALG00015002484	ENSGALG00015002484
	ENSGALG00010002331	ENSGALG00010002331	ENSGALG00015002485	ENSGALG00015002485
	ENSGALG00010003589	ENSGALG00010003589	ENSGALG00015002487	ENSGALG00015002487
	ENSGALG00010011126	ATXN1	ENSGALG00015002488	ENSGALG00015002488
	ENSGALG00010002577	MRPL48	ENSGALG00015002491	MRPL48
	ENSGALG00010003617	COG3	ENSGALG00015002495	COG3
	ENSGALG00010002079	ARX	ENSGALG00015002496	ENSGALG00015002496
	ENSGALG00010008325	AADAT	ENSGALG00015002498	ENSGALG00015002498
	ENSGALG00010002087	POLA1	ENSGALG00015002500	ENSGALG00015002500
	ENSGALG00010011170	RBM24	ENSGALG00015002503	RBM24
	ENSGALG00010003160	KIDINS220	ENSGALG00015002507	KIDINS220
	ENSGALG00010011184	FAM8A1	ENSGALG00015002509	FAM8A1
	ENSGALG00010004689	BBX	ENSGALG00015002512	ENSGALG00015002512
	ENSGALG00010026360	CTDSPL	ENSGALG00015002515	ENSGALG00015002515
	ENSGALG00010008358	HPF1	ENSGALG00015002516	ENSGALG00015002516
	ENSGALG00010003201	MBOAT2	ENSGALG00015002517	MBOAT2
	ENSGALG00010011210	NUP153	ENSGALG00015002518	ENSGALG00015002518
	ENSGALG00010002149	SLC51AL	ENSGALG00015002519	ENSGALG00015002519
	ENSGALG00010011040	CDH6	ENSGALG00015002520	CDH6
	ENSGALG00010002335	TMEM47	ENSGALG00015002521	TMEM47
	ENSGALG00010011048	ENSGALG00010011048	ENSGALG00015002522	ENSGALG00015002522
	ENSGALG00010008344	MFAP3L	ENSGALG00015002523	MFAP3L
	ENSGALG00010011053	ENSGALG00010011053	ENSGALG00015002524	ENSGALG00015002524
	ENSGALG00010004736	CD47	ENSGALG00015002525	CD47
	ENSGALG00010009047	SUPT5H	ENSGALG00015002526	SUPT5H
	ENSGALG00010003713	SPERT	ENSGALG00015002527	SPERT
	ENSGALG00010004999	ADCK1	ENSGALG00015002528	ENSGALG00015002528
	ENSGALG00010003242	ASAP2	ENSGALG00015002529	ENSGALG00015002529
	ENSGALG00010004762	IFT57	ENSGALG00015002531	ENSGALG00015002531
	ENSGALG00010002619	RAB6A	ENSGALG00015002532	RAB6A
	ENSGALG00010003718	SIAH3	ENSGALG00015002533	SIAH3
	ENSGALG00010008372	CLCN3	ENSGALG00015002534	CLCN3
	ENSGALG00010010896	LY86	ENSGALG00015002535	LY86
	ENSGALG00010009085	PAF1	ENSGALG00015002538	ENSGALG00015002538
	ENSGALG00010003750	CPB2	ENSGALG00015002539	ENSGALG00015002539
	ENSGALG00010003253	ITGB1BP1	ENSGALG00015002540	ITGB1BP1
	ENSGALG00010002647	FAM168A	ENSGALG00015002541	FAM168A
	ENSGALG00010008412	NEK1	ENSGALG00015002542	NEK1
	ENSGALG00010010923	F13A1	ENSGALG00015002543	F13A1
	ENSGALG00010003272	CPSF3	ENSGALG00015002545	ENSGALG00015002545
	ENSGALG00010001982	DMD	ENSGALG00015002546	DMD
	ENSGALG00010009111	LRFN1	ENSGALG00015002547	LRFN1
	ENSGALG00010025679	ENSGALG00010025679	ENSGALG00015002549	ENSGALG00015002549
	ENSGALG00010008431	SH3RF1	ENSGALG00015002550	ENSGALG00015002550
	ENSGALG00010004835	HHLA2	ENSGALG00015002551	ENSGALG00015002551
	ENSGALG00010010942	NRN1	ENSGALG00015002553	NRN1
	ENSGALG00010011001	ANGPT1	ENSGALG00015002554	ANGPT1
	ENSGALG00010002707	RELT	ENSGALG00015002555	ENSGALG00015002555
	ENSGALG00010008007	CBR4	ENSGALG00015002557	ENSGALG00015002557
	ENSGALG00010003295	IAH1	ENSGALG00015002558	IAH1
	ENSGALG00010011086	OTUD6A	ENSGALG00015002560	OTUD6A
	ENSGALG00010025710	ENSGALG00010025710	ENSGALG00015002561	ENSGALG00015002561
	ENSGALG00010003795	LCP1	ENSGALG00015002562	LCP1
	ENSGALG00010025710	ENSGALG00010025710	ENSGALG00015002563	ENSGALG00015002563
	ENSGALG00010012052	KLF10	ENSGALG00015002564	ENSGALG00015002564
	ENSGALG00010004887	MYH15	ENSGALG00015002566	MYH15
	ENSGALG00010003809	ENSGALG00010003809	ENSGALG00015002567	ENSGALG00015002567
	ENSGALG00010003690	ENSGALG00010003690	ENSGALG00015002568	ENSGALG00015002568
	ENSGALG00010010977	FARS2	ENSGALG00015002569	FARS2
	ENSGALG00010009214	PCDH10	ENSGALG00015002570	PCDH10
	ENSGALG00010003241	ENSGALG00010003241	ENSGALG00015002571	ENSGALG00015002571
	ENSGALG00010001837	TAB3	ENSGALG00015002572	TAB3
	ENSGALG00010009155	PAK4	ENSGALG00015002573	ENSGALG00015002573
	ENSGALG00010003453	ENSGALG00010003453	ENSGALG00015002574	ENSGALG00015002574
	ENSGALG00010003456	CDS1	ENSGALG00015002576	CDS1
	ENSGALG00010009222	ENSGALG00010009222	ENSGALG00015002577	ENSGALG00015002577
	ENSGALG00010011178	RSPO2	ENSGALG00015002578	RSPO2
	ENSGALG00010025679	ENSGALG00010025679	ENSGALG00015002579	ENSGALG00015002579
	ENSGALG00010001806	ENSGALG00010001806	ENSGALG00015002580	ENSGALG00015002580
	ENSGALG00010009168	ENSGALG00010009168	ENSGALG00015002581	ENSGALG00015002581
	ENSGALG00010009234	PCDH18	ENSGALG00015002582	ENSGALG00015002582
	ENSGALG00010010912	BAALC	ENSGALG00015002583	BAALC
	ENSGALG00010003821	RUBCNL	ENSGALG00015002584	ENSGALG00015002584
	ENSGALG00010004934	KIAA1524	ENSGALG00015002585	KIAA1524
	ENSGALG00010010921	ENSGALG00010010921	ENSGALG00015002586	ENSGALG00015002586
	ENSGALG00010003348	ADAM17	ENSGALG00015002587	ADAM17
	ENSGALG00010003259	VEGFC	ENSGALG00015002588	VEGFC
	ENSGALG00010009180	NFKBIB	ENSGALG00015002592	ENSGALG00015002592
	ENSGALG00010004946	SH2D1B	ENSGALG00015002593	SH2D1B
	ENSGALG00010004968	TRAT1	ENSGALG00015002595	TRAT1
	ENSGALG00010002253	GK2	ENSGALG00015002596	GK2
	ENSGALG00010007918	NPY1R	ENSGALG00015002597	NPY1R
	ENSGALG00010003278	ENSGALG00010003278	ENSGALG00015002598	ENSGALG00015002598
	ENSGALG00010009205	SIRT2	ENSGALG00015002599	SIRT2
	ENSGALG00010010938	FZD6	ENSGALG00015002600	FZD6
	ENSGALG00010003843	LRCH1	ENSGALG00015002601	LRCH1
	ENSGALG00010011015	LYRM4	ENSGALG00015002602	LYRM4
	ENSGALG00010003375	YWHAQ	ENSGALG00015002603	YWHAQ
	ENSGALG00010001802	ENSGALG00010001802	ENSGALG00015002604	ENSGALG00015002604
	ENSGALG00010002267	ENSGALG00010002267	ENSGALG00015002605	ENSGALG00015002605
	ENSGALG00010004988	HJURP	ENSGALG00015002606	HJURP
	ENSGALG00010003848	ESD	ENSGALG00015002607	ESD
	ENSGALG00010011021	PPP1R3G	ENSGALG00015002608	ENSGALG00015002608
	ENSGALG00010002097	PCYT1B	ENSGALG00015002609	ENSGALG00015002609
	ENSGALG00010002433	GRHL1	ENSGALG00015002610	GRHL1
	ENSGALG00010003303	MTHFD2L	ENSGALG00015002611	ENSGALG00015002611
	ENSGALG00010003315	EPGN	ENSGALG00015002612	EPGN
	ENSGALG00010012061	AZIN1	ENSGALG00015002613	AZIN1
	ENSGALG00010009225	HNRNPL	ENSGALG00015002614	ENSGALG00015002614
	ENSGALG00010011235	ENSGALG00010011235	ENSGALG00015002615	ENSGALG00015002615
	ENSGALG00010007932	NPY5R	ENSGALG00015002616	NPY5R
	ENSGALG00010002444	KLF11	ENSGALG00015002617	KLF11
	ENSGALG00010005001	GUCA1C	ENSGALG00015002618	ENSGALG00015002618
	ENSGALG00010003322	EREG	ENSGALG00015002619	EREG
	ENSGALG00010009232	ECH1	ENSGALG00015002620	ENSGALG00015002620
	ENSGALG00010010906	ATP6V1C1	ENSGALG00015002621	ENSGALG00015002621
	ENSGALG00010011247	ENSGALG00010011247	ENSGALG00015002622	ENSGALG00015002622
	ENSGALG00010003223	AREG	ENSGALG00015002623	AREG
	ENSGALG00010003858	SUCLA2	ENSGALG00015002624	SUCLA2
	ENSGALG00010005008	ENSGALG00010005008	ENSGALG00015002625	ENSGALG00015002625
	ENSGALG00010002779	FBXO8	ENSGALG00015002626	FBXO8
	ENSGALG00010002807	P2RY6	ENSGALG00015002627	P2RY6
	ENSGALG00010003861	NUDT15	ENSGALG00015002628	ENSGALG00015002628
	ENSGALG00010007955	TMA16	ENSGALG00015002629	TMA16
	ENSGALG00010003870	MED4	ENSGALG00015002630	MED4
	ENSGALG00010002787	CEP44	ENSGALG00015002631	ENSGALG00015002631
	ENSGALG00010002137	PDK3	ENSGALG00015002632	PDK3
	ENSGALG00010005035	NECTIN3	ENSGALG00015002633	ENSGALG00015002633
	ENSGALG00010003889	ITM2B	ENSGALG00015002634	ITM2B
	ENSGALG00010011306	ECI2	ENSGALG00015002635	ENSGALG00015002635
	ENSGALG00010005043	ENSGALG00010005043	ENSGALG00015002636	ENSGALG00015002636
	ENSGALG00010013100	ZFPM2	ENSGALG00015002637	ZFPM2
	ENSGALG00010002259	CXorf21	ENSGALG00015002638	CXorf21
	ENSGALG00010005068	PLCXD2	ENSGALG00015002639	PLCXD2
	ENSGALG00010002462	RRM2	ENSGALG00015002640	RRM2
	ENSGALG00010002261	NR0B1	ENSGALG00015002641	NR0B1
	ENSGALG00010011318	PRPF4B	ENSGALG00015002642	ENSGALG00015002642
	ENSGALG00010003849	MSGN1	ENSGALG00015002643	MSGN1
	ENSGALG00010002275	IL1RAPL1	ENSGALG00015002645	ENSGALG00015002645
	ENSGALG00010003347	GPM6A	ENSGALG00015002647	GPM6A
	ENSGALG00010008882	ENSGALG00010008882	ENSGALG00015002648	ENSGALG00015002648
	ENSGALG00010002878	P2RY2	ENSGALG00015002650	ENSGALG00015002650
	ENSGALG00010007980	MARCH1	ENSGALG00015002653	MARCH1
	ENSGALG00010002279	ENSGALG00010002279	ENSGALG00015002654	ENSGALG00015002654
	ENSGALG00010011348	SLC22A23	ENSGALG00015002657	SLC22A23
	ENSGALG00010001800	ENSGALG00010001800	ENSGALG00015002659	ENSGALG00015002659
	ENSGALG00010007985	APELA	ENSGALG00015002660	APELA
	ENSGALG00010009277	ACTN4	ENSGALG00015002663	ACTN4
	ENSGALG00010001777	ENSGALG00010001777	ENSGALG00015002664	ENSGALG00015002664
	ENSGALG00010011365	PSMG4	ENSGALG00015002665	PSMG4
	ENSGALG00010003900	RB1	ENSGALG00015002670	RB1
	ENSGALG00010003384	WDR17	ENSGALG00015002671	WDR17
	ENSGALG00010002209	ENSGALG00010002209	ENSGALG00015002672	ENSGALG00015002672
	ENSGALG00010007997	TMEM192	ENSGALG00015002674	TMEM192
	ENSGALG00010002894	FCHSD2	ENSGALG00015002679	ENSGALG00015002679
	ENSGALG00010002241	ENSGALG00010002241	ENSGALG00015002682	ENSGALG00015002682
	ENSGALG00010002161	CDKL5	ENSGALG00015002686	CDKL5
	ENSGALG00010001787	ENSGALG00010001787	ENSGALG00015002688	ENSGALG00015002688
	ENSGALG00010011378	TUBB2B	ENSGALG00015002689	ENSGALG00015002689
	ENSGALG00010007835	GUCY1A1	ENSGALG00015002690	ENSGALG00015002690
	ENSGALG00010003920	LPAR6	ENSGALG00015002691	LPAR6
	ENSGALG00010002912	RPS3	ENSGALG00015002693	RPS3
	ENSGALG00010009330	EIF3K	ENSGALG00015002694	EIF3K
	ENSGALG00010002441	USO1	ENSGALG00015002696	USO1
	ENSGALG00010004097	ENSGALG00010004097	ENSGALG00015002697	ENSGALG00015002697
	ENSGALG00010001791	ENSGALG00010001791	ENSGALG00015002698	ENSGALG00015002698
	ENSGALG00010011400	BPHL	ENSGALG00015002699	BPHL
	ENSGALG00010005114	PHLDB2	ENSGALG00015002702	ENSGALG00015002702
	ENSGALG00010013177	OXR1	ENSGALG00015002703	ENSGALG00015002703
	ENSGALG00010009299	MAP4K1	ENSGALG00015002704	ENSGALG00015002704
	ENSGALG00010002923	SERPINH1	ENSGALG00015002705	SERPINH1
	ENSGALG00010008078	GUCY1B1	ENSGALG00015002707	ENSGALG00015002707
	ENSGALG00010011418	RIPK1	ENSGALG00015002708	RIPK1
	ENSGALG00010003397	SPATA4	ENSGALG00015002709	SPATA4
	ENSGALG00010002345	SCML2	ENSGALG00015002712	ENSGALG00015002712
	ENSGALG00010003958	CYSLTR2	ENSGALG00015002714	CYSLTR2
	ENSGALG00010025710	ENSGALG00010025710	ENSGALG00015002717	ENSGALG00015002717
	ENSGALG00010002805	FAM171A1	ENSGALG00015002721	FAM171A1
	ENSGALG00010011426	NQO2	ENSGALG00015002724	ENSGALG00015002724
	ENSGALG00010002817	SHFM1	ENSGALG00015002727	SHFM1
	ENSGALG00010013191	ABRA	ENSGALG00015002729	ENSGALG00015002729
	ENSGALG00010011006	TMEM64	ENSGALG00015002731	ENSGALG00015002731
	ENSGALG00010002946	GDPD5	ENSGALG00015002733	GDPD5
	ENSGALG00010011019	NECAB1	ENSGALG00015002734	NECAB1
	ENSGALG00010009379	ENSGALG00010009379	ENSGALG00015002743	ENSGALG00015002743
	ENSGALG00010005465	ENSGALG00010005465	ENSGALG00015002744	ENSGALG00015002744
	ENSGALG00010011037	C8orf88	ENSGALG00015002746	ENSGALG00015002746
	ENSGALG00010002459	G3BP2	ENSGALG00015002747	G3BP2
	ENSGALG00010003986	FNDC3A	ENSGALG00015002753	FNDC3A
	ENSGALG00010008132	TDO2	ENSGALG00015002755	ENSGALG00015002755
	ENSGALG00010011062	TMEM55A	ENSGALG00015002757	TMEM55A
	ENSGALG00010005386	ENSGALG00010005386	ENSGALG00015002758	ENSGALG00015002758
	ENSGALG00010002981	KLHL35	ENSGALG00015002760	ENSGALG00015002760
	ENSGALG00010011449	DUSP22	ENSGALG00015002761	ENSGALG00015002761
	ENSGALG00010003222	ITGA8	ENSGALG00015002764	ITGA8
	ENSGALG00010002365	RAI2	ENSGALG00015002766	RAI2
	ENSGALG00010003001	MAP6	ENSGALG00015002767	MAP6
	ENSGALG00010010872	FBXO43	ENSGALG00015002771	ENSGALG00015002771
	ENSGALG00010003412	ASB5	ENSGALG00015002773	ASB5
	ENSGALG00010011461	IRF4	ENSGALG00015002776	IRF4
	ENSGALG00010003995	MLNR	ENSGALG00015002778	MLNR
	ENSGALG00010001885	SMPX	ENSGALG00015002779	SMPX
	ENSGALG00010003018	ENSGALG00010003018	ENSGALG00015002781	MOGAT2
	ENSGALG00010000101	ENSGALG00010000101	ENSGALG00015002782	ENSGALG00015002782
	ENSGALG00010010876	ENSGALG00010010876	ENSGALG00015002784	ENSGALG00015002784
	ENSGALG00010008140	ASIC5	ENSGALG00015002785	ENSGALG00015002785
	ENSGALG00010004002	CDADC1	ENSGALG00015002786	CDADC1
	ENSGALG00010004576	STEAP2	ENSGALG00015002787	ENSGALG00015002787
	ENSGALG00010001890	KLHL34	ENSGALG00015002788	KLHL34
	ENSGALG00010003442	SPCS3	ENSGALG00015002791	SPCS3
	ENSGALG00010000101	ENSGALG00010000101	ENSGALG00015002792	ENSGALG00015002792
	ENSGALG00010010894	SPAG1	ENSGALG00015002794	ENSGALG00015002794
	ENSGALG00010004609	CFAP69	ENSGALG00015002795	ENSGALG00015002795
	ENSGALG00010000101	ENSGALG00010000101	ENSGALG00015002797	ENSGALG00015002797
	ENSGALG00010003035	DGAT2	ENSGALG00015002799	DGAT2
	ENSGALG00010008157	CTSO	ENSGALG00015002800	CTSO
	ENSGALG00010004043	CAB39L	ENSGALG00015002801	CAB39L
	ENSGALG00010004618	FAM237B	ENSGALG00015002804	ENSGALG00015002804
	ENSGALG00010005423	ST3GAL6	ENSGALG00015002805	ST3GAL6
	ENSGALG00010000101	ENSGALG00010000101	ENSGALG00015002809	ENSGALG00015002809
	ENSGALG00010012868	CTHRC1	ENSGALG00015002811	ENSGALG00015002811
	ENSGALG00010003051	ART1L3	ENSGALG00015002813	ART1L3
	ENSGALG00010002469	MEPE	ENSGALG00015002814	MEPE
	ENSGALG00010012877	SLC25A32	ENSGALG00015002816	SLC25A32
	ENSGALG00010004650	GTPBP10	ENSGALG00015002818	ENSGALG00015002818
	ENSGALG00010003051	ART1L3	ENSGALG00015002820	ENSGALG00015002820
	ENSGALG00010002994	DUSP4	ENSGALG00015002823	DUSP4
	ENSGALG00010011509	EXOC2	ENSGALG00015002824	EXOC2
	ENSGALG00010000101	ENSGALG00010000101	ENSGALG00015002825	ENSGALG00015002825
	ENSGALG00010012883	DCAF13	ENSGALG00015002826	DCAF13
	ENSGALG00010005474	COL8A1	ENSGALG00015002829	COL8A1
	ENSGALG00010004049	SETDB2	ENSGALG00015002831	SETDB2
	ENSGALG00010001918	CNKSR2	ENSGALG00015002835	ENSGALG00015002835
	ENSGALG00010003009	TNKS	ENSGALG00015002838	TNKS
	ENSGALG00010003109	ART5	ENSGALG00015002839	ENSGALG00015002839
	ENSGALG00010023387	ENSGALG00010023387	ENSGALG00015002846	ENSGALG00015002846
	ENSGALG00010011521	ENSGALG00010011521	ENSGALG00015002848	ENSGALG00015002848
	ENSGALG00010003051	ART1L3	ENSGALG00015002854	ENSGALG00015002854
	ENSGALG00010004083	PHF11	ENSGALG00015002855	PHF11
	ENSGALG00010005490	DCBLD2	ENSGALG00015002858	DCBLD2
	ENSGALG00010003109	ART5	ENSGALG00015002862	ENSGALG00015002862
	ENSGALG00010011551	GMDS	ENSGALG00015002865	GMDS
	ENSGALG00010003114	CHRNA10	ENSGALG00015002867	CHRNA10
	ENSGALG00010002592	RPS6KA3	ENSGALG00015002871	RPS6KA3
	ENSGALG00010004070	ARL11	ENSGALG00015002873	ARL11
	ENSGALG00010004730	CLDN12	ENSGALG00015002878	CLDN12
	ENSGALG00010008185	PDGFC	ENSGALG00015002880	PDGFC
	ENSGALG00010003025	ENSGALG00010003025	ENSGALG00015002882	ENSGALG00015002882
	ENSGALG00010011578	MYLK4	ENSGALG00015002885	ENSGALG00015002885
	ENSGALG00010029208	CACNG5	ENSGALG00015002888	ENSGALG00015002888
	ENSGALG00010003034	ERI1	ENSGALG00015002891	ERI1
	ENSGALG00010003136	NUP98	ENSGALG00015002899	ENSGALG00015002899
	ENSGALG00010002761	ENSGALG00010002761	ENSGALG00015002901	ENSGALG00015002901
	ENSGALG00010002653	EIF1AX	ENSGALG00015002904	EIF1AX
	ENSGALG00010002774	TBX18	ENSGALG00015002905	TBX18
	ENSGALG00010012954	RIMS2	ENSGALG00015002910	ENSGALG00015002910
	ENSGALG00010002868	PPP1R9A	ENSGALG00015002912	ENSGALG00015002912
	ENSGALG00010008198	GLRB	ENSGALG00015002913	GLRB
	ENSGALG00010011593	WRNIP1	ENSGALG00015002915	ENSGALG00015002915
	ENSGALG00010005513	TMEM30CP	ENSGALG00015002916	TMEM30CP
	ENSGALG00010002427	CYB5R4	ENSGALG00015002921	ENSGALG00015002921
	ENSGALG00010002765	MAP7D2	ENSGALG00015002923	ENSGALG00015002923
	ENSGALG00010003166	PGAP2	ENSGALG00015002924	ENSGALG00015002924
	ENSGALG00010013013	DCSTAMP	ENSGALG00015002925	ENSGALG00015002925
	ENSGALG00010025710	ENSGALG00010025710	ENSGALG00015002927	ENSGALG00015002927
	ENSGALG00010004123	NDUFAF4	ENSGALG00015002929	NDUFAF4
	ENSGALG00010025710	ENSGALG00010025710	ENSGALG00015002930	ENSGALG00015002930
	ENSGALG00010011802	VPS4B	ENSGALG00015002933	VPS4B
	ENSGALG00010002790	CXorf23	ENSGALG00015002935	ENSGALG00015002935
	ENSGALG00010003810	HMGN2P46	ENSGALG00015002936	HMGN2P46
	ENSGALG00010002809	SH3KBP1	ENSGALG00015002938	SH3KBP1
	ENSGALG00010003108	PPP1R3B	ENSGALG00015002940	ENSGALG00015002940
	ENSGALG00010004141	KPNA3	ENSGALG00015002941	KPNA3
	ENSGALG00010002904	PON1	ENSGALG00015002944	PON1
	ENSGALG00010011626	SERPINB1	ENSGALG00015002945	ENSGALG00015002945
	ENSGALG00010004130	RIPPLY2	ENSGALG00015002946	ENSGALG00015002946
	ENSGALG00010011626	SERPINB1	ENSGALG00015002948	SERPINB6
	ENSGALG00010003126	ENSGALG00010003126	ENSGALG00015002949	ENSGALG00015002949
	ENSGALG00010008237	GRIA2	ENSGALG00015002950	GRIA2
	ENSGALG00010002928	ASB4	ENSGALG00015002952	ENSGALG00015002952
	ENSGALG00010011651	SERPINB6	ENSGALG00015002953	ENSGALG00015002953
	ENSGALG00010013019	DPYS	ENSGALG00015002955	DPYS
	ENSGALG00010004147	SPRYD7	ENSGALG00015002957	SPRYD7
	ENSGALG00010003176	ENSGALG00010003176	ENSGALG00015002959	ENSGALG00015002959
	ENSGALG00010003187	RHOG	ENSGALG00015002960	ENSGALG00015002960
	ENSGALG00010002477	MBOAT4	ENSGALG00015002961	MBOAT4
	ENSGALG00010002883	MAP3K15	ENSGALG00015002962	MAP3K15
	ENSGALG00010002812	TRIM13	ENSGALG00015002963	ENSGALG00015002963
	ENSGALG00010011664	SERPINB10B	ENSGALG00015002965	SERPINB10B
	ENSGALG00010002820	DLEU7	ENSGALG00015002966	ENSGALG00015002966
	ENSGALG00010003334	TAC1	ENSGALG00015002967	TAC1
	ENSGALG00010002929	PDHA2	ENSGALG00015002969	PDHA2
	ENSGALG00010005557	CMSS1	ENSGALG00015002970	CMSS1
	ENSGALG00010011674	ENSGALG00010011674	ENSGALG00015002971	ENSGALG00015002971
	ENSGALG00010002667	ENSGALG00010002667	ENSGALG00015002973	CL2
	ENSGALG00010004210	SYNCRIP	ENSGALG00015002975	SYNCRIP
	ENSGALG00010011679	OVAL	ENSGALG00015002977	OVAL
	ENSGALG00010003382	ASNS	ENSGALG00015002978	ASNS
	ENSGALG00010002678	CCNI	ENSGALG00015002981	CCNI
	ENSGALG00010011686	OVALY	ENSGALG00015002983	OVALY
	ENSGALG00010009411	SMARCA5	ENSGALG00015002984	ENSGALG00015002984
	ENSGALG00010005559	ENSGALG00010005559	ENSGALG00015002985	ENSGALG00015002985
	ENSGALG00010013041	LRP12	ENSGALG00015002986	ENSGALG00015002986
	ENSGALG00010003406	C1GALT1	ENSGALG00015002987	C1GALT1
	ENSGALG00010002864	RNASEH2B	ENSGALG00015002989	RNASEH2B
	ENSGALG00010011359	RNF19A	ENSGALG00015002990	ENSGALG00015002990
	ENSGALG00010004216	SNX14	ENSGALG00015002991	SNX14
	ENSGALG00010003079	SP8	ENSGALG00015002993	SP8
	ENSGALG00010002957	ADGRG2	ENSGALG00015002994	ENSGALG00015002994
	ENSGALG00010003229	STIM1	ENSGALG00015002995	STIM1
	ENSGALG00010011714	OVALX	ENSGALG00015002996	OVALX
	ENSGALG00010004224	NT5E	ENSGALG00015003000	ENSGALG00015003000
	ENSGALG00010002888	FAM124A	ENSGALG00015003001	ENSGALG00015003001
	ENSGALG00010029573	MAP2K4	ENSGALG00015003002	ENSGALG00015003002
	ENSGALG00010005590	TBC1D23	ENSGALG00015003004	TBC1D23
	ENSGALG00010011758	SERPINB11	ENSGALG00015003005	ENSGALG00015003005
	ENSGALG00010004373	MMS22L	ENSGALG00015003007	MMS22L
	ENSGALG00010023766	ENSGALG00010023766	ENSGALG00015003008	ENSGALG00015003008
	ENSGALG00010002897	SERPINE3	ENSGALG00015003011	ENSGALG00015003011
	ENSGALG00010011780	SERPINB5	ENSGALG00015003013	ENSGALG00015003013
	ENSGALG00010003002	PHKA2	ENSGALG00015003016	PHKA2
	ENSGALG00010003237	ENSGALG00010003237	ENSGALG00015003017	ENSGALG00015003017
	ENSGALG00010011401	ANKRD46	ENSGALG00015003019	ANKRD46
	ENSGALG00010004383	ENSGALG00010004383	ENSGALG00015003022	ENSGALG00015003022
	ENSGALG00010011817	KDSR	ENSGALG00015003024	KDSR
	ENSGALG00010003239	RRM1	ENSGALG00015003027	RRM1
	ENSGALG00010011843	BCL2	ENSGALG00015003031	BCL2
	ENSGALG00010011414	PABPC1	ENSGALG00015003034	PABPC1
	ENSGALG00010003030	PPEF1	ENSGALG00015003035	PPEF1
	ENSGALG00010011861	ENSGALG00010011861	ENSGALG00015003036	ENSGALG00015003036
	ENSGALG00010023766	ENSGALG00010023766	ENSGALG00015003038	ENSGALG00015003038
	ENSGALG00010002763	SEPTIN11	ENSGALG00015003039	SEPTIN11
	ENSGALG00010002925	INTS6	ENSGALG00015003042	ENSGALG00015003042
	ENSGALG00010003595	SNX13	ENSGALG00015003043	SNX13
	ENSGALG00010023766	ENSGALG00010023766	ENSGALG00015003044	ENSGALG00015003044
	ENSGALG00010003040	RS1	ENSGALG00015003046	RS1
	ENSGALG00010005630	NIT2	ENSGALG00015003048	ENSGALG00015003048
	ENSGALG00010002853	CEP162	ENSGALG00015003049	ENSGALG00015003049
	ENSGALG00010012132	MC4R	ENSGALG00015003051	MC4R
	ENSGALG00010012139	FOXQ1	ENSGALG00015003056	ENSGALG00015003056
	ENSGALG00010009786	C1HXORF36	ENSGALG00015003059	C1HXORF36
	ENSGALG00010003269	ENSGALG00010003269	ENSGALG00015003061	ENSGALG00015003061
	ENSGALG00010003238	HEPACAM2	ENSGALG00015003062	ENSGALG00015003062
	ENSGALG00010003771	SPARCL1	ENSGALG00015003070	ENSGALG00015003070
	ENSGALG00010005649	TOMM70	ENSGALG00015003072	TOMM70
	ENSGALG00010011703	YWHAZ	ENSGALG00015003073	YWHAZ
	ENSGALG00010002873	MRAP2	ENSGALG00015003080	MRAP2
	ENSGALG00010005668	LNP1	ENSGALG00015003082	ENSGALG00015003082
	ENSGALG00010003788	NUDT9	ENSGALG00015003083	ENSGALG00015003083
	ENSGALG00010002953	WDFY2	ENSGALG00015003086	WDFY2
	ENSGALG00010002431	BCKDHB	ENSGALG00015003092	BCKDHB
	ENSGALG00010011751	ZNF706	ENSGALG00015003100	ZNF706
	ENSGALG00010003797	ENSGALG00010003797	ENSGALG00015003103	ENSGALG00015003103
	ENSGALG00010002437	TTK	ENSGALG00015003106	TTK
	ENSGALG00010005679	TMEM45B	ENSGALG00015003107	TMEM45B
	ENSGALG00010002958	ENSGALG00010002958	ENSGALG00015003111	ENSGALG00015003111
	ENSGALG00010003243	VPS50	ENSGALG00015003112	VPS50
	ENSGALG00010011772	GRHL2	ENSGALG00015003116	ENSGALG00015003116
	ENSGALG00010003296	ENSGALG00010003296	ENSGALG00015003127	ENSGALG00015003127
	ENSGALG00010011885	NCALD	ENSGALG00015003138	NCALD
	ENSGALG00010003816	KLHL8	ENSGALG00015003143	ENSGALG00015003143
	ENSGALG00010005698	ADGRG7	ENSGALG00015003144	ENSGALG00015003144
	ENSGALG00010002456	ELOVL4	ENSGALG00015003151	ELOVL4
	ENSGALG00010002741	PDK4	ENSGALG00015003162	PDK4
	ENSGALG00010002420	ENSGALG00010002420	ENSGALG00015003173	TMEM272
	ENSGALG00010011421	ENSGALG00010011421	ENSGALG00015003177	ENSGALG00015003177
	ENSGALG00010002416	SH3BGRL2	ENSGALG00015003183	ENSGALG00015003183
	ENSGALG00010003320	ENSGALG00010003320	ENSGALG00015003207	ENSGALG00015003207
	ENSGALG00010011915	RRM2B	ENSGALG00015003211	ENSGALG00015003211
	ENSGALG00010003326	ENSGALG00010003326	ENSGALG00015003221	ENSGALG00015003221
	ENSGALG00010003506	DYNC1I1	ENSGALG00015003224	DYNC1I1
	ENSGALG00010004238	CCNC	ENSGALG00015003225	CCNC
	ENSGALG00010003342	ENSGALG00010003342	ENSGALG00015003228	ENSGALG00015003228
	ENSGALG00010002435	ATP7B	ENSGALG00015003230	ENSGALG00015003230
	ENSGALG00010011440	FUNDC1	ENSGALG00015003233	FUNDC1
	ENSGALG00010003227	PLAC8L1	ENSGALG00015003241	PLAC8L1
	ENSGALG00010003349	OR51M1	ENSGALG00015003244	OR51M1
	ENSGALG00010003255	CALCR	ENSGALG00015003245	ENSGALG00015003245
	ENSGALG00010004240	ENSGALG00010004240	ENSGALG00015003247	ENSGALG00015003247
	ENSGALG00010005769	TFG	ENSGALG00015003248	ENSGALG00015003248
	ENSGALG00010012024	UBR5	ENSGALG00015003254	ENSGALG00015003254
	ENSGALG00010002449	ALG11	ENSGALG00015003257	ALG11
	ENSGALG00010002454	NEK5	ENSGALG00015003264	ENSGALG00015003264
	ENSGALG00010003240	PLACL2	ENSGALG00015003273	PLACL2
	ENSGALG00010002467	NEK3	ENSGALG00015003280	ENSGALG00015003280
	ENSGALG00010004249	USP45	ENSGALG00015003285	USP45
	ENSGALG00010002483	COQ2	ENSGALG00015003286	ENSGALG00015003286
	ENSGALG00010011468	EFHC2	ENSGALG00015003293	EFHC2
	ENSGALG00010012039	ODF1	ENSGALG00015003295	ENSGALG00015003295
	ENSGALG00010002481	CKAP2	ENSGALG00015003297	CKAP2
	ENSGALG00010011423	GDF6	ENSGALG00015003304	GDF6
	ENSGALG00010003666	SLC25A13	ENSGALG00015003305	SLC25A13
	ENSGALG00010011428	UQCRB	ENSGALG00015003313	UQCRB
	ENSGALG00010002752	NDUFA4	ENSGALG00015003320	NDUFA4
	ENSGALG00010011450	PTDSS1	ENSGALG00015003322	PTDSS1
	ENSGALG00010004306	PNISR	ENSGALG00015003323	PNISR
	ENSGALG00010013437	ENSGALG00010013437	ENSGALG00015003327	ENSGALG00015003327
	ENSGALG00010011475	NDP	ENSGALG00015003331	NDP
	ENSGALG00010004230	TAF1B	ENSGALG00015003336	TAF1B
	ENSGALG00010002511	ENSGALG00010002511	ENSGALG00015003338	ENSGALG00015003338
	ENSGALG00010002522	HPSE	ENSGALG00015003344	HPSE
	ENSGALG00010004329	COQ3	ENSGALG00015003351	ENSGALG00015003351
	ENSGALG00010005860	ABI3BP	ENSGALG00015003360	ENSGALG00015003360
	ENSGALG00010011533	MAOB	ENSGALG00015003362	MAOB
	ENSGALG00010003363	HBE1	ENSGALG00015003366	HBE
	ENSGALG00010011477	SDC2	ENSGALG00015003370	SDC2
	ENSGALG00010002544	THSD1	ENSGALG00015003372	ENSGALG00015003372
	ENSGALG00010004345	FAXC	ENSGALG00015003373	FAXC
	ENSGALG00010008018	ENSGALG00010008018	ENSGALG00015003375	ENSGALG00015003375
	ENSGALG00010002556	ENSGALG00010002556	ENSGALG00015003380	ENSGALG00015003380
	ENSGALG00010003851	PHF14	ENSGALG00015003382	PHF14
	ENSGALG00010011546	MAOA	ENSGALG00015003385	MAOA
	ENSGALG00010003379	ENSGALG00010003379	ENSGALG00015003387	ENSGALG00015003387
	ENSGALG00010011497	CPQ	ENSGALG00015003389	CPQ
	ENSGALG00010003415	FOLR1	ENSGALG00015003391	FOLR1
	ENSGALG00010002565	MRPS18C	ENSGALG00015003392	MRPS18C
	ENSGALG00010004362	FBXL4	ENSGALG00015003393	FBXL4
	ENSGALG00010008969	PPP1R37	ENSGALG00015003397	ENSGALG00015003397
	ENSGALG00010002434	GPR34	ENSGALG00015003398	GPR34
	ENSGALG00010005888	IMPG2	ENSGALG00015003400	IMPG2
	ENSGALG00010008983	ENSGALG00010008983	ENSGALG00015003402	ENSGALG00015003402
	ENSGALG00010003778	LCA5	ENSGALG00015003403	ENSGALG00015003403
	ENSGALG00010002598	NMT2	ENSGALG00015003407	ENSGALG00015003407
	ENSGALG00010008991	ENSGALG00010008991	ENSGALG00015003409	ENSGALG00015003409
	ENSGALG00010009020	ARHGAP35	ENSGALG00015003414	ENSGALG00015003414
	ENSGALG00010002576	HELQ	ENSGALG00015003416	ENSGALG00015003416
	ENSGALG00010010816	AP2S1	ENSGALG00015003418	ENSGALG00015003418
	ENSGALG00010003487	OR52B2L	ENSGALG00015003420	ENSGALG00015003420
	ENSGALG00010002591	ENSGALG00010002591	ENSGALG00015003421	ENSGALG00015003421
	ENSGALG00010011531	ENSGALG00010011531	ENSGALG00015003422	ENSGALG00015003422
	ENSGALG00010002588	FAM175A	ENSGALG00015003426	FAM175A
	ENSGALG00010006013	TRMT10C	ENSGALG00015003427	TRMT10C
	ENSGALG00010003494	ENSGALG00010003494	ENSGALG00015003429	ENSGALG00015003429
	ENSGALG00010011556	LAPTM4B	ENSGALG00015003432	ENSGALG00015003432
	ENSGALG00010006026	ENSGALG00010006026	ENSGALG00015003433	ENSGALG00015003433
	ENSGALG00010003895	THSD7A	ENSGALG00015003436	ENSGALG00015003436
	ENSGALG00010003198	ENSGALG00010003198	ENSGALG00015003437	ENSGALG00015003437
	ENSGALG00010003499	ENSGALG00010003499	ENSGALG00015003438	ENSGALG00015003438
	ENSGALG00010002621	SLC25A15	ENSGALG00015003445	SLC25A15
	ENSGALG00010003204	PKD2	ENSGALG00015003446	PKD2
	ENSGALG00010002424	CASK	ENSGALG00015003447	CASK
	ENSGALG00010006039	PCNP	ENSGALG00015003449	PCNP
	ENSGALG00010006047	ZBTB11	ENSGALG00015003454	ZBTB11
	ENSGALG00010002627	MRPS31	ENSGALG00015003459	ENSGALG00015003459
	ENSGALG00010002539	SNAP91	ENSGALG00015003461	SNAP91
	ENSGALG00010010845	FKRP	ENSGALG00015003462	ENSGALG00015003462
	ENSGALG00010001654	RPS11	ENSGALG00015003465	RPS11
	ENSGALG00010002646	FOXO1	ENSGALG00015003466	FOXO1
	ENSGALG00010002608	RPP38	ENSGALG00015003467	RPP38
	ENSGALG00010011667	ENSGALG00010011667	ENSGALG00015003471	ENSGALG00015003471
	ENSGALG00010002439	GPR82	ENSGALG00015003475	GPR82
	ENSGALG00010003522	THRSPB	ENSGALG00015003479	THRSPB
	ENSGALG00010007230	ENSGALG00010007230	ENSGALG00015003480	ENSGALG00015003480
	ENSGALG00010006061	RPL24	ENSGALG00015003482	RPL24
	ENSGALG00010011628	MATN2	ENSGALG00015003488	MATN2
	ENSGALG00010003512	ENSGALG00010003512	ENSGALG00015003492	TPBGL
	ENSGALG00010004148	ENSGALG00010004148	ENSGALG00015003493	ENSGALG00015003493
	ENSGALG00010002614	GPAT3	ENSGALG00015003498	GPAT3
	ENSGALG00010006073	CEP97	ENSGALG00015003499	ENSGALG00015003499
	ENSGALG00010003535	ENSGALG00010003535	ENSGALG00015003501	ENSGALG00015003501
	ENSGALG00010000853	ENSGALG00010000853	ENSGALG00015003504	ENSGALG00015003504
	ENSGALG00010002455	NYX	ENSGALG00015003507	ENSGALG00015003507
	ENSGALG00010002965	PRSS35	ENSGALG00015003520	ENSGALG00015003520
	ENSGALG00010011650	RPL30	ENSGALG00015003524	RPL30
	ENSGALG00010002661	ACBD7	ENSGALG00015003525	ENSGALG00015003525
	ENSGALG00010011662	RIDA	ENSGALG00015003536	ENSGALG00015003536
	ENSGALG00010003220	SPP1	ENSGALG00015003542	SPP1
	ENSGALG00010008921	OPA3	ENSGALG00015003544	OPA3
	ENSGALG00010006103	NXPE3	ENSGALG00015003547	ENSGALG00015003547
	ENSGALG00010008903	ENSGALG00010008903	ENSGALG00015003550	ENSGALG00015003550
	ENSGALG00010002476	DDX3X	ENSGALG00015003560	DDX3X
	ENSGALG00010002972	ME1	ENSGALG00015003561	ME1
	ENSGALG00010011673	POP1	ENSGALG00015003562	ENSGALG00015003562
	ENSGALG00010002632	HPGD	ENSGALG00015003567	HPGD
	ENSGALG00010002679	OLAH	ENSGALG00015003571	OLAH
	ENSGALG00010002944	ENSGALG00010002944	ENSGALG00015003586	ENSGALG00015003586
	ENSGALG00010002656	GLRA3	ENSGALG00015003587	ENSGALG00015003587
	ENSGALG00010002995	RWDD2A	ENSGALG00015003590	ENSGALG00015003590
	ENSGALG00010011683	NIPAL2	ENSGALG00015003591	ENSGALG00015003591
	ENSGALG00010006156	NFKBIZ	ENSGALG00015003594	NFKBIZ
	ENSGALG00010003052	ZFX	ENSGALG00015003599	ZFX
	ENSGALG00010008888	ENSGALG00010008888	ENSGALG00015003605	ENSGALG00015003605
	ENSGALG00010002948	DLX6	ENSGALG00015003610	DLX6
	ENSGALG00010004457	AGA	ENSGALG00015003612	AGA
	ENSGALG00010003077	EIF2S3	ENSGALG00015003617	EIF2S3
	ENSGALG00010003017	PGM3	ENSGALG00015003623	ENSGALG00015003623
	ENSGALG00010025418	CASQ2	ENSGALG00015003627	CASQ2
	ENSGALG00010007169	QPCT	ENSGALG00015003628	ENSGALG00015003628
	ENSGALG00010004472	NEIL3	ENSGALG00015003633	ENSGALG00015003633
	ENSGALG00010002959	DLX5	ENSGALG00015003637	DLX5
	ENSGALG00010003101	KLHL15	ENSGALG00015003657	KLHL15
	ENSGALG00010000821	ENSGALG00010000821	ENSGALG00015003669	ENSGALG00015003669
	ENSGALG00010008859	LRFN3	ENSGALG00015003673	LRFN3
	ENSGALG00010025428	VANGL1	ENSGALG00015003677	ENSGALG00015003677
	ENSGALG00010008830	DHX34	ENSGALG00015003681	ENSGALG00015003681
	ENSGALG00010000857	ENSGALG00010000857	ENSGALG00015003682	ENSGALG00015003682
	ENSGALG00010012670	ENSGALG00010012670	ENSGALG00015003686	ENSGALG00015003686
	ENSGALG00010002926	GALNTL6	ENSGALG00015003687	ENSGALG00015003687
	ENSGALG00010000863	ENSGALG00010000863	ENSGALG00015003691	ENSGALG00015003691
	ENSGALG00010004777	CDK14	ENSGALG00015003692	CDK14
	ENSGALG00010002932	ENSGALG00010002932	ENSGALG00015003696	ENSGALG00015003696
	ENSGALG00010012712	EEF1E1	ENSGALG00015003697	ENSGALG00015003697
	ENSGALG00010025448	ENSGALG00010025448	ENSGALG00015003698	ENSGALG00015003698
	ENSGALG00010003081	DOP1A	ENSGALG00015003699	ENSGALG00015003699
	ENSGALG00010012730	CAP2	ENSGALG00015003706	CAP2
	ENSGALG00010004791	FZD1	ENSGALG00015003713	FZD1
	ENSGALG00010003125	APOO	ENSGALG00015003718	APOO
	ENSGALG00010003097	TFPI2	ENSGALG00015003722	TFPI2
	ENSGALG00010002937	GALNT7	ENSGALG00015003723	ENSGALG00015003723
	ENSGALG00010025465	ENSGALG00010025465	ENSGALG00015003727	ENSGALG00015003727
	ENSGALG00010009121	SYCN	ENSGALG00015003728	SYCN
	ENSGALG00010002939	HMGB2	ENSGALG00015003737	HMGB2
	ENSGALG00010011378	TUBB2B	ENSGALG00015003739	TUBB2B
	ENSGALG00010011874	KCNS2	ENSGALG00015003742	KCNS2
	ENSGALG00010003115	UBE3D	ENSGALG00015003745	ENSGALG00015003745
	ENSGALG00010003107	GNG11	ENSGALG00015003746	GNG11
	ENSGALG00010003133	SAT1	ENSGALG00015003748	SAT1
	ENSGALG00010002943	SAP30	ENSGALG00015003750	ENSGALG00015003750
	ENSGALG00010002956	SCRG1	ENSGALG00015003759	SCRG1
	ENSGALG00010003152	ENSGALG00010003152	ENSGALG00015003761	ENSGALG00015003761
	ENSGALG00010025481	ENSGALG00010025481	ENSGALG00015003764	TMEM39A
	ENSGALG00010003132	TPBG	ENSGALG00015003769	ENSGALG00015003769
	ENSGALG00010003180	IBTK	ENSGALG00015003778	ENSGALG00015003778
	ENSGALG00010003193	ACOT9	ENSGALG00015003789	ACOT9
	ENSGALG00010003184	BET1	ENSGALG00015003790	BET1
	ENSGALG00010003814	TPP1	ENSGALG00015003796	ENSGALG00015003796
	ENSGALG00010010009	ELF2	ENSGALG00015003797	ELF2
	ENSGALG00010003165	BMP2K	ENSGALG00015003798	BMP2K
	ENSGALG00010003202	FAM46A	ENSGALG00015003799	FAM46A
	ENSGALG00010010037	NAA15	ENSGALG00015003801	NAA15
	ENSGALG00010003839	ENSGALG00010003839	ENSGALG00015003802	ENSGALG00015003802
	ENSGALG00010003839	ENSGALG00010003839	ENSGALG00015003803	ENSGALG00015003803
	ENSGALG00010003818	GAB2	ENSGALG00015003805	GAB2
	ENSGALG00010002982	HAND2	ENSGALG00015003807	HAND2
	ENSGALG00010025523	B4GALT4	ENSGALG00015003808	ENSGALG00015003808
	ENSGALG00010001987	KCTD14	ENSGALG00015003809	KCTD14
	ENSGALG00010025531	B4GALT3	ENSGALG00015003811	B4GALT3
	ENSGALG00010003822	ENSGALG00010003822	ENSGALG00015003813	ENSGALG00015003813
	ENSGALG00010025548	B3GAT1L	ENSGALG00015003817	B3GAT1L
	ENSGALG00010003189	ANTXR2	ENSGALG00015003818	ENSGALG00015003818
	ENSGALG00010003214	PRDX4	ENSGALG00015003819	PRDX4
	ENSGALG00010011982	STK3	ENSGALG00015003820	STK3
	ENSGALG00010003829	ENSGALG00010003829	ENSGALG00015003821	ENSGALG00015003821
	ENSGALG00010002796	PRDM8	ENSGALG00015003823	ENSGALG00015003823
	ENSGALG00010003247	ENSGALG00010003247	ENSGALG00015003828	ENSGALG00015003828
	ENSGALG00010025574	ARHGAP31	ENSGALG00015003832	ARHGAP31
	ENSGALG00010003252	PHEX	ENSGALG00015003833	PHEX
	ENSGALG00010011297	OSR2	ENSGALG00015003834	ENSGALG00015003834
	ENSGALG00010002801	FGF5	ENSGALG00015003836	ENSGALG00015003836
	ENSGALG00010002492	RPL8	ENSGALG00015003840	RPL8
	ENSGALG00010002586	GPR63	ENSGALG00015003841	ENSGALG00015003841
	ENSGALG00010002504	USP9Y	ENSGALG00015003844	USP9Y
	ENSGALG00010002819	BMP3	ENSGALG00015003845	BMP3
	ENSGALG00010003366	CASD1	ENSGALG00015003846	CASD1
	ENSGALG00010011312	VPS13B	ENSGALG00015003847	ENSGALG00015003847
	ENSGALG00010025594	UPK1B	ENSGALG00015003853	UPK1B
	ENSGALG00010008619	ENSGALG00010008619	ENSGALG00015003855	ENSGALG00015003855
	ENSGALG00010002528	MED14	ENSGALG00015003856	MED14
	ENSGALG00010011326	COX6C	ENSGALG00015003857	COX6C
	ENSGALG00010002625	FHL5	ENSGALG00015003862	FHL5
	ENSGALG00010008443	RSFR	ENSGALG00015003863	RSFR
	ENSGALG00010011347	RGS22	ENSGALG00015003865	ENSGALG00015003865
	ENSGALG00010005884	MYB	ENSGALG00015003866	MYB
	ENSGALG00010002546	ATP6AP2	ENSGALG00015003867	ATP6AP2
	ENSGALG00010002880	RASGEF1B	ENSGALG00015003870	RASGEF1B
	ENSGALG00010006173	TBPL1	ENSGALG00015003873	TBPL1
	ENSGALG00010013199	RALYL	ENSGALG00015003874	RALYL
	ENSGALG00010002649	UFL1	ENSGALG00015003877	UFL1
	ENSGALG00010006187	TCF21	ENSGALG00015003878	TCF21
	ENSGALG00010013204	ENSGALG00010013204	ENSGALG00015003879	ENSGALG00015003879
	ENSGALG00010002571	BCOR	ENSGALG00015003881	BCOR
	ENSGALG00010003823	PTPN13	ENSGALG00015003882	ENSGALG00015003882
	ENSGALG00010008656	CCDC6	ENSGALG00015003883	CCDC6
	ENSGALG00010008666	SLC16A9	ENSGALG00015003886	SLC16A9
	ENSGALG00010013210	SLC7A13	ENSGALG00015003887	SLC7A13
	ENSGALG00010025653	IGSF11	ENSGALG00015003888	IGSF11
	ENSGALG00010008686	ENSGALG00010008686	ENSGALG00015003890	ENSGALG00015003890
	ENSGALG00010003834	MAPK10	ENSGALG00015003891	MAPK10
	ENSGALG00010003489	SGCE	ENSGALG00015003894	SGCE
	ENSGALG00010008018	ENSGALG00010008018	ENSGALG00015003895	ENSGALG00015003895
	ENSGALG00010006266	CENPW	ENSGALG00015003902	CENPW
	ENSGALG00010009502	ARID5B	ENSGALG00015003906	ARID5B
	ENSGALG00010013233	LRRCC1	ENSGALG00015003907	ENSGALG00015003907
	ENSGALG00010000713	ENSGALG00010000713	ENSGALG00015003908	ENSGALG00015003908
	ENSGALG00010002747	FUT9	ENSGALG00015003909	FUT9
	ENSGALG00010004728	ENSGALG00010004728	ENSGALG00015003910	ENSGALG00015003910
	ENSGALG00010009527	ENSGALG00010009527	ENSGALG00015003911	ENSGALG00015003911
	ENSGALG00010002623	MID1IP1	ENSGALG00015003912	MID1IP1
	ENSGALG00010004841	AKAP9	ENSGALG00015003913	AKAP9
	ENSGALG00010010753	ENSGALG00010010753	ENSGALG00015003914	ENSGALG00015003914
	ENSGALG00010004769	HTR2A	ENSGALG00015003915	HTR2A
	ENSGALG00010004125	MANEA	ENSGALG00015003916	ENSGALG00015003916
	ENSGALG00010009558	TMEM26	ENSGALG00015003917	TMEM26
	ENSGALG00010006281	TRMT11	ENSGALG00015003918	TRMT11
	ENSGALG00010004781	ENSGALG00010004781	ENSGALG00015003919	ENSGALG00015003919
	ENSGALG00010013250	E2F5	ENSGALG00015003920	E2F5
	ENSGALG00010004879	ENSGALG00010004879	ENSGALG00015003921	ENSGALG00015003921
	ENSGALG00010013258	C8orf59	ENSGALG00015003922	C8orf59
	ENSGALG00010006446	LSAMP	ENSGALG00015003924	LSAMP
	ENSGALG00010004127	EPHA7	ENSGALG00015003925	EPHA7
	ENSGALG00010003929	RCBTB2	ENSGALG00015003926	ENSGALG00015003926
	ENSGALG00010009575	RHOBTB1	ENSGALG00015003927	RHOBTB1
	ENSGALG00010003878	ENSGALG00010003878	ENSGALG00015003928	ENSGALG00015003928
	ENSGALG00010013262	CA13	ENSGALG00015003929	CA13
	ENSGALG00010003894	COPS4	ENSGALG00015003931	COPS4
	ENSGALG00010000248	ENSGALG00010000248	ENSGALG00015003932	ENSGALG00015003932
	ENSGALG00010013288	CA3A	ENSGALG00015003933	CA3A
	ENSGALG00010006301	ENSGALG00010006301	ENSGALG00015003934	ENSGALG00015003934
	ENSGALG00010009597	CDK1	ENSGALG00015003935	CDK1
	ENSGALG00010002725	TSPAN7	ENSGALG00015003936	ENSGALG00015003936
	ENSGALG00010006492	GAP43	ENSGALG00015003937	GAP43
	ENSGALG00010003218	MAP3K7	ENSGALG00015003938	ENSGALG00015003938
	ENSGALG00010013295	CA3B	ENSGALG00015003939	CA3B
	ENSGALG00010004883	KRIT1	ENSGALG00015003940	KRIT1
	ENSGALG00010002770	OTC	ENSGALG00015003941	OTC
	ENSGALG00010006344	HINT3	ENSGALG00015003942	HINT3
	ENSGALG00010005280	TMEM244	ENSGALG00015003943	TMEM244
	ENSGALG00010006517	ZBTB20	ENSGALG00015003944	ZBTB20
	ENSGALG00010003899	LIN54	ENSGALG00015003945	ENSGALG00015003945
	ENSGALG00010002840	SRPX	ENSGALG00015003946	ENSGALG00015003946
	ENSGALG00010004891	ANKIB1	ENSGALG00015003947	ENSGALG00015003947
	ENSGALG00010004899	GATAD1	ENSGALG00015003948	GATAD1
	ENSGALG00010013325	CA2	ENSGALG00015003949	CA2
	ENSGALG00010002935	SYTL5	ENSGALG00015003950	ENSGALG00015003950
	ENSGALG00010004929	ENSGALG00010004929	ENSGALG00015003951	ENSGALG00015003951
	ENSGALG00010004087	NCOA7	ENSGALG00015003952	NCOA7
	ENSGALG00010003910	THAP9	ENSGALG00015003953	ENSGALG00015003953
	ENSGALG00010013339	ATP6V0D2	ENSGALG00015003954	ATP6V0D2
	ENSGALG00010006537	DRD3	ENSGALG00015003955	DRD3
	ENSGALG00010006070	TMEM242	ENSGALG00015003956	ENSGALG00015003956
	ENSGALG00010002978	DYNLT3	ENSGALG00015003957	DYNLT3
	ENSGALG00010004952	PEX1	ENSGALG00015003962	ENSGALG00015003962
	ENSGALG00010013354	WWP1	ENSGALG00015003964	WWP1
	ENSGALG00010004101	ARID1B	ENSGALG00015003965	ENSGALG00015003965
	ENSGALG00010006549	ZDHHC23	ENSGALG00015003967	ZDHHC23
	ENSGALG00010003274	BACH2	ENSGALG00015003974	BACH2
	ENSGALG00010000655	ENSGALG00010000655	ENSGALG00015003977	ENSGALG00015003977
	ENSGALG00010004970	RBM48	ENSGALG00015003980	RBM48
	ENSGALG00010009679	ANK3	ENSGALG00015003981	ANK3
	ENSGALG00010003925	SEC31A	ENSGALG00015003985	SEC31A
	ENSGALG00010006576	CCDC191	ENSGALG00015003989	ENSGALG00015003989
	ENSGALG00010004983	ENSGALG00010004983	ENSGALG00015003992	ENSGALG00015003992
	ENSGALG00010003300	CASP8AP2	ENSGALG00015003993	ENSGALG00015003993
	ENSGALG00010013374	RMDN1	ENSGALG00015003994	RMDN1
	ENSGALG00010010541	ADIRF	ENSGALG00015003997	ADIRF
	ENSGALG00010003308	MDN1	ENSGALG00015003999	ENSGALG00015003999
	ENSGALG00010010578	GLUD2	ENSGALG00015004001	GLUD2
	ENSGALG00010010596	SHLD2	ENSGALG00015004004	ENSGALG00015004004
	ENSGALG00010004991	FAM133B	ENSGALG00015004007	FAM133B
	ENSGALG00010006066	ARHGAP18	ENSGALG00015004008	ARHGAP18
	ENSGALG00010000602	ENSGALG00010000602	ENSGALG00015004009	ENSGALG00015004009
	ENSGALG00010003948	SCD5	ENSGALG00015004010	SCD5
	ENSGALG00010013403	CPNE3	ENSGALG00015004011	ENSGALG00015004011
	ENSGALG00010005004	CDK6	ENSGALG00015004013	CDK6
	ENSGALG00010006615	GRAMD1C	ENSGALG00015004022	GRAMD1C
	ENSGALG00010010863	CNGB3	ENSGALG00015004023	ENSGALG00015004023
	ENSGALG00010005012	ENSGALG00010005012	ENSGALG00015004029	ENSGALG00015004029
	ENSGALG00010006624	ENSGALG00010006624	ENSGALG00015004033	ENSGALG00015004033
	ENSGALG00010003981	TMEM150C	ENSGALG00015004035	ENSGALG00015004035
	ENSGALG00010006641	PLA2G10L	ENSGALG00015004041	PLA2G10L
	ENSGALG00010003364	ANKRD6	ENSGALG00015004042	ANKRD6
	ENSGALG00010012390	MMP16	ENSGALG00015004043	MMP16
	ENSGALG00010004721	LAMA2	ENSGALG00015004045	ENSGALG00015004045
	ENSGALG00010006649	ENSGALG00010006649	ENSGALG00015004046	GPR15
	ENSGALG00010003988	ENOPH1	ENSGALG00015004049	ENOPH1
	ENSGALG00010006678	ENSGALG00010006678	ENSGALG00015004054	ENSGALG00015004054
	ENSGALG00010012401	RIPK2	ENSGALG00015004055	RIPK2
	ENSGALG00010003819	PHIP	ENSGALG00015004058	ENSGALG00015004058
	ENSGALG00010010698	GPRIN2	ENSGALG00015004064	GPRIN2
	ENSGALG00010006678	ENSGALG00010006678	ENSGALG00015004067	ENSGALG00015004067
	ENSGALG00010004003	HNRNPDL	ENSGALG00015004069	HNRNPDL
	ENSGALG00010006678	ENSGALG00010006678	ENSGALG00015004072	ENSGALG00015004072
	ENSGALG00010003828	ENSGALG00010003828	ENSGALG00015004073	ENSGALG00015004073
	ENSGALG00010003831	IRAK1BP1	ENSGALG00015004074	IRAK1BP1
	ENSGALG00010003846	MEI4	ENSGALG00015004076	ENSGALG00015004076
	ENSGALG00010006694	ENSGALG00010006694	ENSGALG00015004077	ENSGALG00015004077
	ENSGALG00010010711	ENSGALG00010010711	ENSGALG00015004080	ENSGALG00015004080
	ENSGALG00010004018	HNRNPD	ENSGALG00015004081	HNRNPD
	ENSGALG00010003863	HTR1B	ENSGALG00015004091	HTR1B
	ENSGALG00010004798	PTPRK	ENSGALG00015004092	ENSGALG00015004092
	ENSGALG00010003764	HDAC9	ENSGALG00015004097	HDAC9
	ENSGALG00010012483	SLC7A7	ENSGALG00015004104	SLC7A7
	ENSGALG00010000655	ENSGALG00010000655	ENSGALG00015004107	ENSGALG00015004107
	ENSGALG00010010749	NCOA4	ENSGALG00015004109	NCOA4
	ENSGALG00010000248	ENSGALG00010000248	ENSGALG00015004120	ENSGALG00015004120
	ENSGALG00010003507	WDFY3	ENSGALG00015004122	ENSGALG00015004122
	ENSGALG00010004808	THEMIS	ENSGALG00015004123	ENSGALG00015004123
	ENSGALG00010003935	IMPG1	ENSGALG00015004128	IMPG1
	ENSGALG00010012561	OSGIN2	ENSGALG00015004129	ENSGALG00015004129
	ENSGALG00010004832	C6orf58	ENSGALG00015004133	ENSGALG00015004133
	ENSGALG00010010768	TIMM23B	ENSGALG00015004135	TIMM23B
	ENSGALG00010004851	SOGA3	ENSGALG00015004142	ENSGALG00015004142
	ENSGALG00010010780	PARG	ENSGALG00015004143	ENSGALG00015004143
	ENSGALG00010004872	KIAA0408	ENSGALG00015004160	ENSGALG00015004160
	ENSGALG00010010822	OGDHL	ENSGALG00015004162	OGDHL
	ENSGALG00010003531	PPM1K	ENSGALG00015004166	ENSGALG00015004166
	ENSGALG00010003087	TWISTNB	ENSGALG00015004169	TWISTNB
	ENSGALG00010004113	ECHDC1	ENSGALG00015004174	ECHDC1
	ENSGALG00010002701	TMEM196	ENSGALG00015004178	TMEM196
	ENSGALG00010012671	NBN	ENSGALG00015004179	NBN
	ENSGALG00010003977	MYO6	ENSGALG00015004181	MYO6
	ENSGALG00010010839	CHAT	ENSGALG00015004186	CHAT
	ENSGALG00010003698	MACC1	ENSGALG00015004190	MACC1
	ENSGALG00010010848	RGR	ENSGALG00015004195	RGR
	ENSGALG00010010854	LRIT1	ENSGALG00015004202	ENSGALG00015004202
	ENSGALG00010012812	DECR1	ENSGALG00015004207	ENSGALG00015004207
	ENSGALG00010010864	LRIT2	ENSGALG00015004219	ENSGALG00015004219
	ENSGALG00010004038	SENP6	ENSGALG00015004222	SENP6
	ENSGALG00010003791	ITGB8	ENSGALG00015004223	ENSGALG00015004223
	ENSGALG00010012850	CALB1	ENSGALG00015004224	CALB1
	ENSGALG00010003560	ENSGALG00010003560	ENSGALG00015004231	ENSGALG00015004231
	ENSGALG00010000655	ENSGALG00010000655	ENSGALG00015004248	ENSGALG00015004248
	ENSGALG00010003061	ABCB5	ENSGALG00015004253	ENSGALG00015004253
	ENSGALG00010004055	FILIP1	ENSGALG00015004254	FILIP1
	ENSGALG00010010313	GRID1	ENSGALG00015004259	ENSGALG00015004259
	ENSGALG00010004211	RNF146	ENSGALG00015004261	ENSGALG00015004261
	ENSGALG00010004058	TMEM30A	ENSGALG00015004263	TMEM30A
	ENSGALG00010004076	COX7A2	ENSGALG00015004267	COX7A2
	ENSGALG00010004212	RSPO3	ENSGALG00015004275	RSPO3
	ENSGALG00010011154	SLC26A7	ENSGALG00015004276	ENSGALG00015004276
	ENSGALG00010003903	COL28A1	ENSGALG00015004279	ENSGALG00015004279
	ENSGALG00010004096	COL12A1	ENSGALG00015004281	COL12A1
	ENSGALG00010010333	WAPL	ENSGALG00015004283	WAPL
	ENSGALG00010010341	OPN4	ENSGALG00015004288	OPN4
	ENSGALG00010003915	MIOS	ENSGALG00015004292	MIOS
	ENSGALG00010003923	RPA3	ENSGALG00015004296	RPA3
	ENSGALG00010001508	CD109	ENSGALG00015004308	ENSGALG00015004308
	ENSGALG00010003383	UBE2J1	ENSGALG00015004310	UBE2J1
	ENSGALG00010003719	RPGR	ENSGALG00015004311	ENSGALG00015004311
	ENSGALG00010006239	EYA4	ENSGALG00015004312	EYA4
	ENSGALG00010011273	RUNX1T1	ENSGALG00015004314	RUNX1T1
	ENSGALG00010003405	GABRR2	ENSGALG00015004315	GABRR2
	ENSGALG00010003962	UMAD1	ENSGALG00015004317	UMAD1
	ENSGALG00010003431	PM20D2	ENSGALG00015004319	ENSGALG00015004319
	ENSGALG00010003449	ENSGALG00010003449	ENSGALG00015004321	ENSGALG00015004321
	ENSGALG00010003485	RNGTT	ENSGALG00015004325	RNGTT
	ENSGALG00010010438	LDB3	ENSGALG00015004330	LDB3
	ENSGALG00010003632	TECRL	ENSGALG00015004333	TECRL
	ENSGALG00010003982	GLCCI1	ENSGALG00015004334	GLCCI1
	ENSGALG00010010465	BMPR1A	ENSGALG00015004337	BMPR1A
	ENSGALG00010004639	HBS1L	ENSGALG00015004339	ENSGALG00015004339
	ENSGALG00010010472	MMRN2	ENSGALG00015004341	ENSGALG00015004341
	ENSGALG00010003990	ICA1	ENSGALG00015004344	ICA1
	ENSGALG00010002824	NXPH1	ENSGALG00015004346	NXPH1
	ENSGALG00010010989	TRIQK	ENSGALG00015004348	ENSGALG00015004348
	ENSGALG00010006336	ALDH8A1	ENSGALG00015004350	ENSGALG00015004350
	ENSGALG00010007265	CD200R1A	ENSGALG00015004351	CD200R1A
	ENSGALG00010003541	CNR1	ENSGALG00015004352	CNR1
	ENSGALG00010003650	SPACA1	ENSGALG00015004357	ENSGALG00015004357
	ENSGALG00010000598	ENSGALG00010000598	ENSGALG00015004358	ENSGALG00015004358
	ENSGALG00010003674	AKIRIN2	ENSGALG00015004359	AKIRIN2
	ENSGALG00010007304	F5	ENSGALG00015004361	ENSGALG00015004361
	ENSGALG00010004137	ENSGALG00010004137	ENSGALG00015004362	ENSGALG00015004362
	ENSGALG00010004460	ENSGALG00010004460	ENSGALG00015004363	ENSGALG00015004363
	ENSGALG00010003660	IGFBP7	ENSGALG00015004364	ENSGALG00015004364
	ENSGALG00010012116	RBM12B	ENSGALG00015004365	RBM12B
	ENSGALG00010006359	SGK1	ENSGALG00015004366	SGK1
	ENSGALG00010005222	ABCB1	ENSGALG00015004367	ENSGALG00015004367
	ENSGALG00010006794	PERPA	ENSGALG00015004368	PERPB
	ENSGALG00010005956	TXNL4B	ENSGALG00015004369	ENSGALG00015004369
	ENSGALG00010003714	ORC3	ENSGALG00015004370	ORC3
	ENSGALG00010012086	CIBAR1	ENSGALG00015004371	ENSGALG00015004371
	ENSGALG00010003676	POLR2B	ENSGALG00015004372	POLR2B
	ENSGALG00010007333	QTRT2	ENSGALG00015004373	QTRT2
	ENSGALG00010004200	ABCB1	ENSGALG00015004374	ABCB1
	ENSGALG00010003729	RARS2	ENSGALG00015004375	RARS2
	ENSGALG00010008527	CHUK	ENSGALG00015004376	CHUK
	ENSGALG00010006025	TNFAIP3	ENSGALG00015004377	ENSGALG00015004377
	ENSGALG00010004255	RPS12	ENSGALG00015004378	RPS12
	ENSGALG00010003755	SLC35A1	ENSGALG00015004379	SLC35A1
	ENSGALG00010019999	ERLIN1	ENSGALG00015004380	ERLIN1
	ENSGALG00010012130	TMEM67	ENSGALG00015004381	ENSGALG00015004381
	ENSGALG00010003766	CFAP206	ENSGALG00015004382	ENSGALG00015004382
	ENSGALG00010004226	RUNDC3B	ENSGALG00015004383	RUNDC3B
	ENSGALG00010003769	C3H6ORF163	ENSGALG00015004384	C3H6ORF163
	ENSGALG00010020013	ADAM8	ENSGALG00015004385	ENSGALG00015004385
	ENSGALG00010004234	SLC25A40	ENSGALG00015004386	ENSGALG00015004386
	ENSGALG00010004285	SLC18B1	ENSGALG00015004387	SLC18B1
	ENSGALG00010003787	SMIM8	ENSGALG00015004388	SMIM8
	ENSGALG00010022496	TUBGCP2	ENSGALG00015004389	TUBGCP2
	ENSGALG00010003826	ENSGALG00010003826	ENSGALG00015004390	ENSGALG00015004390
	ENSGALG00010022505	ZNF511	ENSGALG00015004391	ENSGALG00015004391
	ENSGALG00010012163	PDP1	ENSGALG00015004392	PDP1
	ENSGALG00010004291	ENSGALG00010004291	ENSGALG00015004393	ENSGALG00015004393
	ENSGALG00010003840	CGA	ENSGALG00015004394	CGA
	ENSGALG00010022512	PRAP1	ENSGALG00015004395	PRAP1
	ENSGALG00010003695	NOA1	ENSGALG00015004396	ENSGALG00015004396
	ENSGALG00010004300	VNN2	ENSGALG00015004397	VNN2
	ENSGALG00010003700	REST	ENSGALG00015004398	ENSGALG00015004398
	ENSGALG00010004236	DBF4	ENSGALG00015004399	ENSGALG00015004399
	ENSGALG00010003701	SARAF	ENSGALG00015004400	SARAF
	ENSGALG00010022518	ECHS1	ENSGALG00015004401	ECHS1
	ENSGALG00010003717	LEPROTL1	ENSGALG00015004402	LEPROTL1
	ENSGALG00010004319	TAAR1	ENSGALG00015004403	ENSGALG00015004403
	ENSGALG00010011562	ENSGALG00010011562	ENSGALG00015004404	ENSGALG00015004404
	ENSGALG00010003737	SRP72	ENSGALG00015004405	SRP72
	ENSGALG00010012365	ENSGALG00010012365	ENSGALG00015004406	ENSGALG00015004406
	ENSGALG00010022546	MTG1	ENSGALG00015004407	MTG1
	ENSGALG00010003743	ENSGALG00010003743	ENSGALG00015004409	ENSGALG00015004409
	ENSGALG00010003746	HOPX	ENSGALG00015004410	HOPX
[truncated: 14,021 more rows]

## Sheet: Suppl. Table 4
	p_val	avg_log2FC	pct.1	pct.2	p_val_adj	cluster	gene	Mesenchymal cells	Epithelial cells	Endothelial cells	Immune cells	Neuron cells
	4.60662e-86	4.7363	0.943	0.01	7.13795e-82	Endothelial cells	VWF	0.0123808	0.014242	26.0142	0.0337857	0.0499635
	1.35349e-87	4.11153	0.961	0.002	2.09723e-83	Endothelial cells	CDH5	0.0039959	0.00443934	16.3708	0.0298888	0.0538174
	2.9611e-75	4.0114	0.918	0.084	4.58823e-71	Endothelial cells	SORBS2	0.104367	0.524576	18.9608	0.0868187	3.43509
	1.22963e-74	3.91115	0.943	0.261	1.90532e-70	Endothelial cells	ENSGALG00015026320	0.564907	0.316626	21.6298	0.837103	0.478992
	7.58389e-84	3.81634	0.941	0.066	1.17512e-79	Endothelial cells	ENSGALG00015019986	0.171049	0.0162387	14.9438	0.0472917	0.595498
	2.44814e-74	3.76393	0.888	0.036	3.79339e-70	Endothelial cells	EMCN	0.061012	0.0218639	13.2712	0.0473871	0.0512477
	1.07188e-82	3.69146	0.945	0.046	1.66087e-78	Endothelial cells	ARHGEF9	0.149955	0.0278716	13.4944	0.389255	0.113414
	1.69417e-80	3.68652	0.973	0.266	2.62512e-76	Endothelial cells	PLXND1	0.70115	0.0608707	19.0442	1.85213	1.12222
	1.06082e-73	3.62257	0.928	0.145	1.64374e-69	Endothelial cells	ENSGALG00015006763	0.212357	0.0724959	13.4867	0.155375	0.372415
	1.45595e-77	3.55251	0.953	0.216	2.256e-73	Endothelial cells	ENSGALG00015001352	0.740258	0.287523	18.0508	0.154167	2.26455
	1.75334e-79	3.39923	0.885	0.008	2.7168e-75	Endothelial cells	PODXL	0.015078	0.010168	9.70395	0.0227861	0.100773
	8.53086e-74	3.35327	0.861	0.019	1.32186e-69	Endothelial cells	ENSGALG00015014866	0.0224023	0.0197005	9.4669	0.168614	0.0288262
	2.75135e-80	3.34832	0.885	0.007	4.26321e-76	Endothelial cells	KDR	0.01226	0.00431908	9.29128	0.0234021	0.0250525
	2.02248e-64	3.34648	0.875	0.154	3.13383e-60	Endothelial cells	PLVAP	0.27346	0.0342749	11.2792	0.0697481	0.194432
	1.79058e-70	3.34104	0.832	0.015	2.7745e-66	Endothelial cells	ENSGALG00015021034	0.0490286	0.00532248	9.51265	0.0555276	0.00362327
	5.18862e-69	3.2573	0.914	0.133	8.03977e-65	Endothelial cells	MEF2C	0.561337	0.0536555	14.5166	8.58164	8.68891
	8.97737e-65	3.19109	0.812	0.023	1.39104e-60	Endothelial cells	FLT1	0.0550395	0.00827349	8.5565	0.191815	0.222011
	4.20427e-52	3.17571	0.918	0.427	6.51452e-48	Endothelial cells	ENSGALG00015014753	1.51914	0.491771	19.1158	0.319728	0.772145
	2.37427e-56	3.14127	0.933	0.32	3.67893e-52	Endothelial cells	ZNF521	1.48409	0.102278	17.6425	0.486788	2.21198
	1.16772e-38	3.04416	0.585	0.075	1.80938e-34	Endothelial cells	ENSGALG00015017589	0.121433	0.676923	9.43668	0.0978705	0.0665217
	1.37626e-76	3.03562	0.885	0.039	2.13252e-72	Endothelial cells	EGFL7	0.0489168	0.0247742	7.55286	0.0856978	0.0196428
	3.80551e-64	2.98159	0.914	0.258	5.89664e-60	Endothelial cells	SEMA6A	0.54198	1.2885	12.6428	0.0940371	0.326305
	1.46711e-46	2.9788	0.642	0.018	2.27329e-42	Endothelial cells	ENSGALG00015014954	0.0332028	0.0165065	7.11011	0.0279939	0.0336045
	4.81763e-58	2.96941	0.965	0.494	7.46492e-54	Endothelial cells	ENSGALG00015014424	3.46099	1.46661	31.7194	16.1114	6.73809
	3.60131e-56	2.96578	0.761	0.02	5.58022e-52	Endothelial cells	RASGRP3	0.0346838	0.0176777	7.0657	0.10051	0.179227
	3.71842e-71	2.93369	0.836	0.017	5.76169e-67	Endothelial cells	ENSGALG00015004341	0.0289358	0.0153831	6.88252	0.375075	0.0915624
	1.21199e-57	2.93064	0.888	0.331	1.87798e-53	Endothelial cells	DOCK9	0.268234	2.26955	12.7684	1.18344	0.436354
	9.07201e-40	2.86089	0.585	0.036	1.40571e-35	Endothelial cells	FABP5	0.0542945	0.197003	6.99457	0.401902	0.49452
	3.06872e-29	2.85262	0.503	0.039	4.75498e-25	Endothelial cells	ENSGALG00015012025	0.0627478	0.0420296	6.63009	0.0183396	0.0258613
	5.65158e-62	2.846	0.947	0.304	8.75713e-58	Endothelial cells	ELMO1	1.17445	0.163087	14.2151	13.723	0.456159
	2.29822e-69	2.81998	0.89	0.168	3.56109e-65	Endothelial cells	FLI1	0.37427	0.0249673	8.21222	1.7396	0.149339
	1.35641e-63	2.81649	0.965	0.389	2.10175e-59	Endothelial cells	ENSGALG00015010737	3.28558	0.129842	23.1007	0.20708	4.48945
	7.90683e-72	2.78222	0.838	0.003	1.22516e-67	Endothelial cells	MYCT1	0.00133908	0.004105	5.94463	0.442888	0.0109384
	2.63733e-62	2.77047	0.957	0.5	4.08654e-58	Endothelial cells	ENSGALG00015007191	0.763349	6.72488	21.5832	0.194245	1.29864
	1.05835e-57	2.76713	0.969	0.66	1.63991e-53	Endothelial cells	ENSGALG00015008906	5.49843	0.600679	33.9833	1.3385	3.47263
	5.86376e-63	2.74691	0.92	0.341	9.08589e-59	Endothelial cells	ENSGALG00015013127	0.600184	0.398778	9.42468	0.692432	1.1028
	5.68631e-48	2.73821	0.888	0.256	8.81094e-44	Endothelial cells	ENSGALG00015013412	2.52218	0.292451	18.6246	0.850352	6.29078
	1.11052e-19	2.72626	0.566	0.191	1.72075e-15	Endothelial cells	ENSGALG00015009853	0.961709	0.0528172	10.2875	0.131498	0.213494
	1.24031e-09	2.72558	0.642	0.407	1.92186e-05	Endothelial cells	ANGPT2	2.81691	0.128481	19.255	0.441259	0.773511
	1.3676e-53	2.64664	0.896	0.518	2.11909e-49	Endothelial cells	ARHGEF7	1.03696	1.09462	11.8999	0.95829	2.32055
	5.97259e-48	2.62144	0.816	0.174	9.25453e-44	Endothelial cells	PLCB1	0.410325	0.707051	8.27423	0.891201	1.98636
	2.46793e-13	2.61515	0.403	0.12	3.82406e-09	Endothelial cells	LYVE1	0.233091	0.0414756	6.22138	0.0213633	0.0929195
	1.55351e-61	2.59381	0.892	0.31	2.40716e-57	Endothelial cells	BCL6	0.662128	0.236952	8.43795	1.14635	1.18726
	1.35304e-62	2.57979	0.773	0.051	2.09653e-58	Endothelial cells	ENSGALG00015005905	0.11826	0.0154588	5.6509	0.0362353	3.18522
	2.08783e-55	2.57917	0.892	0.355	3.23509e-51	Endothelial cells	ENSGALG00015021927	1.03583	0.160517	11.1316	14.2863	1.05545
	2.07704e-43	2.55694	0.906	0.526	3.21837e-39	Endothelial cells	ADGRL2	1.99874	0.51478	14.2064	0.258139	2.11493
	4.9893e-48	2.53705	0.706	0.065	7.73092e-44	Endothelial cells	ENSGALG00015024454	0.13366	0.0077928	5.37326	0.00918283	0.0339468
	2.03798e-53	2.48495	0.732	0.068	3.15785e-49	Endothelial cells	RAMP2	0.0949938	0.0083156	5.00295	0.108205	0.0485127
	1.05987e-36	2.47169	0.65	0.128	1.64227e-32	Endothelial cells	EFNB2	0.253341	0.269232	5.99004	0.236586	0.660087
	2.03897e-48	2.45768	0.824	0.202	3.15939e-44	Endothelial cells	S1PR1	0.28922	0.259742	6.05139	0.440807	0.226294
	3.86695e-50	2.45596	0.722	0.123	5.99184e-46	Endothelial cells	ENSGALG00015025837	0.320701	0.0603937	5.90179	0.0377362	1.65283
	6.09899e-29	2.43061	0.411	0.01	9.45039e-25	Endothelial cells	CXCR4	0.0067919	0.00985014	4.58819	1.72729	0.0243597
	2.88621e-49	2.42062	0.771	0.163	4.47218e-45	Endothelial cells	CCDC85A	0.440692	0.0350446	6.10408	0.10518	0.0846551
	5.38533e-62	2.41543	0.781	0.064	8.34457e-58	Endothelial cells	FGD5	0.100494	0.0134112	4.76186	0.0287875	0.571286
	1.55199e-57	2.40268	0.798	0.082	2.4048e-53	Endothelial cells	ENSGALG00015026557	0.106683	0.0449373	5.17972	4.79461	0.0411181
	1.27998e-35	2.3682	0.636	0.076	1.98333e-31	Endothelial cells	NEBL	0.16327	0.422945	5.55055	0.216298	5.24149
	3.58688e-20	2.36461	0.534	0.154	5.55787e-16	Endothelial cells	AQP1	1.65454	0.130034	10.4455	0.165963	0.234865
	6.44633e-45	2.28429	0.802	0.199	9.98859e-41	Endothelial cells	TSPAN18	0.461409	0.243842	6.04316	2.59609	1.19422
	1.0508e-27	2.2698	0.566	0.102	1.62822e-23	Endothelial cells	EPHA5	0.340172	0.0816089	5.12756	0.217456	0.312949
	1.12372e-45	2.25605	0.928	0.588	1.7412e-41	Endothelial cells	ENSGALG00015029120	3.57533	0.3329	16.7339	1.54717	5.67015
	5.59267e-28	2.24726	0.521	0.075	8.66584e-24	Endothelial cells	ENSGALG00015006494	0.287775	0.680826	5.65009	0.294466	1.72218
	5.87887e-30	2.24423	0.72	0.281	9.10931e-26	Endothelial cells	EFNA5	0.775204	2.54408	9.53988	0.326128	0.285326
	9.71139e-32	2.23809	0.806	0.487	1.50478e-27	Endothelial cells	ADD3	1.53115	0.586788	9.84735	0.938627	4.8134
	3.36382e-36	2.23717	0.681	0.102	5.21224e-32	Endothelial cells	ENSGALG00015011502	0.244637	0.0492769	4.65028	0.508282	0.278166
	1.25891e-42	2.23533	0.914	0.703	1.95068e-38	Endothelial cells	PRKCDBP	4.27427	0.685438	19.0748	0.559412	2.29915
	1.76902e-45	2.2297	0.896	0.427	2.7411e-41	Endothelial cells	ERG	2.29101	0.0920866	11.589	0.963378	0.604528
	1.2912e-46	2.20737	0.656	0.014	2.00072e-42	Endothelial cells	ENSGALG00015018094	0.0187776	0.0137002	3.70072	0.0423508	0.017251
	3.95755e-49	2.20352	0.826	0.246	6.13222e-45	Endothelial cells	PALD1	0.557586	0.040089	5.54365	0.514522	0.356574
	3.35768e-31	2.19624	0.796	0.476	5.20273e-27	Endothelial cells	NRP1	2.15721	0.256208	11.0968	0.954192	1.8059
	1.45753e-53	2.19441	0.818	0.232	2.25844e-49	Endothelial cells	RHOJ	0.532277	0.027293	5.37519	0.0343698	0.587141
	4.93863e-51	2.19086	0.867	0.373	7.65241e-47	Endothelial cells	ENSGALG00015023198	0.531438	0.817564	6.37823	1.05127	0.71748
	4.67474e-50	2.19054	0.816	0.233	7.24351e-46	Endothelial cells	ENSGALG00015011447	0.803676	0.155564	6.39739	0.16752	0.289174
	2.96666e-27	2.17455	0.748	0.359	4.59684e-23	Endothelial cells	IGFBP3	0.88826	0.309523	6.80707	0.504824	0.638253
	6.19497e-37	2.14965	0.796	0.326	9.59911e-33	Endothelial cells	TMEM204	0.854538	0.0421736	6.2565	0.623827	0.33201
	9.13113e-59	2.14798	0.726	0.001	1.41487e-54	Endothelial cells	ENSGALG00015008375	0.00134878	0.00524908	3.44293	0	0.0162881
	2.18766e-42	2.14323	0.838	0.313	3.38978e-38	Endothelial cells	CALCRL	1.26366	0.0776388	7.79499	3.83282	0.303733
	4.24551e-42	2.14149	0.693	0.189	6.57842e-38	Endothelial cells	EHD4	0.170011	0.506887	4.59007	0.725066	0.163379
	1.15671e-59	2.1154	0.712	0.007	1.79233e-55	Endothelial cells	FLT4	0.00708066	0.0169815	3.37618	0.0177077	0.0215563
	1.74001e-42	2.11169	0.787	0.388	2.69615e-38	Endothelial cells	ENSGALG00015007564	0.467408	0.977431	5.97189	1.15678	0.657952
	1.08218e-46	2.08243	0.779	0.241	1.67684e-42	Endothelial cells	SCHIP1	0.297086	0.667936	4.92692	0.385629	0.891182
	1.25382e-50	2.07719	0.82	0.322	1.9428e-46	Endothelial cells	ARHGAP26	0.412835	0.701549	5.35091	1.45147	0.359143
	2.03752e-41	2.07599	0.579	0.049	3.15714e-37	Endothelial cells	AMY1A	0.0667177	0.0301334	3.46249	0.142424	0.0556362
	7.71397e-57	2.07396	0.722	0.052	1.19528e-52	Endothelial cells	LMO2	0.0679694	0.0400355	3.50122	0.580772	0.0377815
	1.15344e-34	2.07232	0.791	0.429	1.78726e-30	Endothelial cells	ENSGALG00015006169	0.881644	0.514923	6.479	0.227685	1.30946
	4.91298e-37	2.06724	0.81	0.379	7.61267e-33	Endothelial cells	ENSGALG00015009902	0.88045	0.685663	7.28809	8.24267	4.25495
	1.94988e-54	2.06696	0.683	0.005	3.02133e-50	Endothelial cells	ENSGALG00015022961	0.00787828	0.00605832	3.22342	0.0401574	0.0110217
	5.51177e-24	2.06097	0.464	0.069	8.54049e-20	Endothelial cells	RARRES1	0.0672173	0.217348	3.66637	0.802547	0.0253577
	4.21783e-44	2.05817	0.56	0.006	6.53552e-40	Endothelial cells	ENSGALG00015002305	0.00119096	0.0333963	3.20555	0.0136033	0.00879306
	7.05606e-34	2.05415	0.661	0.131	1.09334e-29	Endothelial cells	ENSGALG00015012813	0.143037	0.551398	4.1973	0.0325678	0.68668
	1.14399e-28	2.05104	0.485	0.041	1.77262e-24	Endothelial cells	ENSGALG00015009561	0.160274	0.0380958	3.67271	0.0308829	0.335063
	1.51542e-48	2.04776	0.706	0.062	2.34815e-44	Endothelial cells	HHEX	0.0349233	0.72795	4.20609	2.64917	0.0355336
	1.10245e-29	2.04489	0.765	0.341	1.70824e-25	Endothelial cells	GRK5	1.17976	0.225996	6.89529	0.369641	0.557076
	1.45244e-43	2.04152	0.634	0.095	2.25055e-39	Endothelial cells	PDGFB	0.0288725	0.452672	3.74483	0.4735	0.83933
	6.37155e-40	2.03434	0.898	0.498	9.87271e-36	Endothelial cells	NOVA1	3.16061	0.163609	12.6195	0.289582	2.13223
	3.41077e-46	2.0265	0.65	0.027	5.28499e-42	Endothelial cells	ENSGALG00015008180	0.0315619	0.0308349	3.2033	0.0414586	0.0540526
	1.32654e-29	1.99516	0.71	0.272	2.05547e-25	Endothelial cells	ADARB1	0.605171	0.324246	5.14929	1.2602	0.534359
	2.05891e-32	1.94736	0.755	0.323	3.19029e-28	Endothelial cells	NRK	0.749616	0.0812702	5.50316	7.20983	1.07425
	2.61925e-43	1.94712	0.896	0.554	4.05852e-39	Endothelial cells	ENSGALG00015010283	1.2415	1.33125	7.74569	0.768811	2.7656
	3.56724e-18	1.9352	0.687	0.458	5.52744e-14	Endothelial cells	ENSGALG00015029148	1.1867	1.67728	7.81866	0.776919	0.965742
	2.14104e-41	1.93331	0.933	0.533	3.31754e-37	Endothelial cells	COL4A2	5.02874	1.18501	18.1224	0.382492	12.7894
	5.02879e-24	1.93137	0.62	0.185	7.7921e-20	Endothelial cells	ENSGALG00015005347	0.86841	0.484103	5.73243	0.089513	2.21249
	1.31017e-47	1.92891	0.616	0.003	2.0301e-43	Endothelial cells	ENSGALG00015017607	0.00311446	0.00249052	2.82079	0.0243118	0.0216884
	2.19549e-24	1.92606	0.35	0.001	3.40191e-20	Endothelial cells	ESM1	0.00193371	0.00629963	2.81227	0.00978119	0
	8.53976e-37	1.91293	0.542	0.05	1.32324e-32	Endothelial cells	RAMP3	0.109169	0.0241587	3.08733	0.0288413	0.0694381
	1.33844e-26	1.90439	0.826	0.512	2.07392e-22	Endothelial cells	SH3PXD2A	2.07158	0.339507	9.01323	3.41205	6.42465
	3.67421e-57	1.89643	0.988	0.931	5.69319e-53	Endothelial cells	DIAPH2	6.24248	4.32181	24.2888	9.63894	5.33869
	1.95466e-36	1.88809	0.755	0.256	3.02874e-32	Endothelial cells	FOXO1	0.299925	1.49992	5.24244	4.05167	1.85148
	1.18276e-31	1.88381	0.728	0.326	1.83268e-27	Endothelial cells	EXOC6	0.536385	0.428641	4.84573	4.92183	0.838759
	4.93427e-38	1.87419	0.695	0.165	7.64565e-34	Endothelial cells	ARHGAP31	0.340908	0.0478563	3.75147	0.639282	3.9767
	1.92377e-50	1.86741	0.871	0.445	2.98089e-46	Endothelial cells	ELK3	1.0229	0.256462	5.77759	1.93366	3.61258
	9.22176e-36	1.86499	0.818	0.318	1.42891e-31	Endothelial cells	SH3KBP1	0.989091	0.517831	6.67646	15.3864	0.959579
	8.67789e-30	1.86358	0.462	0.025	1.34464e-25	Endothelial cells	KCNMB2	0.0267169	0.0803959	2.78523	0.00387494	0.00554758
	6.53342e-37	1.85755	0.681	0.172	1.01235e-32	Endothelial cells	ENSGALG00015017210	0.420421	0.130988	3.86097	0.311771	0.161363
	1.57146e-23	1.85498	0.499	0.134	2.43498e-19	Endothelial cells	ENSGALG00015024720	0.062526	0.975327	4.02167	5.32859	0.0332404
	3.11328e-41	1.84968	0.636	0.061	4.82403e-37	Endothelial cells	PPP2R2B	0.0992478	0.0273509	2.892	0.0222917	0.183094
	1.2256e-37	1.84177	0.526	0.027	1.89906e-33	Endothelial cells	ENSGALG00015007605	0.0448793	0.00298939	2.70319	0.00595178	0.0166522
	1.44008e-34	1.82174	0.74	0.229	2.23141e-30	Endothelial cells	ENSGALG00015007837	0.50608	0.104309	4.03483	1.8505	0.54018
	8.30452e-46	1.82089	0.957	0.817	1.28679e-41	Endothelial cells	ENSGALG00015014934	2.78047	4.64703	14.3305	5.32668	6.92001
	3.06581e-12	1.82021	0.423	0.169	4.75047e-08	Endothelial cells	MCPH1	0.358785	0.0827253	3.55177	0.525455	0.256849
	2.27064e-15	1.81683	0.648	0.325	3.51836e-11	Endothelial cells	ENSGALG00015014794	0.916535	0.24233	5.15373	1.23451	0.965687
	8.1519e-27	1.81644	0.389	0.005	1.26314e-22	Endothelial cells	ENSGALG00015008891	0.00295488	0.0141478	2.54295	0.00215482	0.011362
	2.23781e-33	1.81528	0.521	0.017	3.46749e-29	Endothelial cells	KIT	0.225409	0.00978656	3.25665	2.60309	0.28274
	4.90165e-23	1.81328	0.873	0.564	7.5951e-19	Endothelial cells	ENSGALG00015000448	2.33629	0.901942	9.50973	2.10397	6.65845
	1.39715e-23	1.81072	0.46	0.064	2.16488e-19	Endothelial cells	ENSGALG00015023835	0.0362526	0.222562	2.81127	0.122021	0.0643726
	4.24223e-26	1.80529	0.54	0.127	6.57333e-22	Endothelial cells	SPNS2	0.0272227	1.73378	4.14495	0.0592193	0.0350366
	3.95586e-39	1.79836	0.566	0.02	6.1296e-35	Endothelial cells	ALS2CL	0.00975936	0.0388232	2.63932	1.63607	0.248108
	2.06044e-44	1.7953	0.959	0.589	3.19265e-40	Endothelial cells	COL4A1	8.98914	1.33442	26.5314	0.576589	19.5193
	2.2092e-22	1.7872	0.56	0.234	3.42315e-18	Endothelial cells	PIK3CB	0.218935	1.14233	4.32788	5.27682	0.164206
	3.04403e-20	1.78573	0.81	0.526	4.71673e-16	Endothelial cells	ENSGALG00015017753	3.58415	0.343529	11.7298	0.938449	3.01051
	6.14281e-27	1.78291	0.538	0.097	9.51829e-23	Endothelial cells	ATP8A1	0.109378	0.256186	3.0229	0.917247	1.19476
	4.67064e-23	1.77464	0.896	0.614	7.23716e-19	Endothelial cells	FILIP1	6.63589	0.523857	19.2279	0.667016	2.14038
	5.9875e-20	1.76322	0.859	0.644	9.27763e-16	Endothelial cells	SRGAP1	4.2607	0.306059	13.1896	1.70041	3.14101
	5.09131e-35	1.76231	0.783	0.422	7.88898e-31	Endothelial cells	ENSGALG00015007025	0.828062	0.418565	4.82817	0.24555	1.69296
	5.05735e-22	1.75477	0.628	0.287	7.83637e-18	Endothelial cells	GYPC	0.733623	0.0632672	4.24274	0.605693	0.26331
	1.60518e-18	1.75162	0.771	0.492	2.48723e-14	Endothelial cells	PRKD1	1.24054	1.75056	7.00312	1.60805	0.855543
	1.29378e-21	1.75103	0.501	0.112	2.00471e-17	Endothelial cells	ADAM12	0.536745	0.031272	3.71365	0.139504	0.794094
	2.8538e-15	1.7506	0.364	0.101	4.42197e-11	Endothelial cells	KCNJ2	0.280769	0.046686	3.10691	0.417143	0.0572542
	7.3268e-46	1.74558	0.669	0.071	1.13529e-41	Endothelial cells	ENSGALG00015022635	0.110979	0.0170434	2.63676	0.0203665	0.0461388
	1.60705e-33	1.74194	0.689	0.181	2.49012e-29	Endothelial cells	ENSGALG00015014211	0.462967	0.0298394	3.49123	0.048946	0.388867
	2.18863e-20	1.73954	0.697	0.381	3.39128e-16	Endothelial cells	ENSGALG00015008834	0.75082	0.261344	4.40354	0.426638	0.780513
	5.67894e-22	1.73427	0.47	0.089	8.79951e-18	Endothelial cells	LFNG	0.164479	0.0937333	2.88763	1.3507	0.512076
	2.48743e-26	1.73154	0.775	0.378	3.85427e-22	Endothelial cells	ZEB1	1.57967	0.179198	6.53877	4.97627	1.32874
	2.14321e-36	1.72504	0.591	0.1	3.3209e-32	Endothelial cells	ENSGALG00015001349	0.0048311	1.07496	3.24706	0.00150156	0.187121
	1.83412e-21	1.72358	0.781	0.495	2.84197e-17	Endothelial cells	ENSGALG00015002340	1.55692	0.41293	6.96455	10.1082	2.83091
	1.42496e-40	1.71804	0.532	0.015	2.20798e-36	Endothelial cells	SOX18	0.0220112	0.00245062	2.34403	0.00295129	0.0026907
	9.19136e-27	1.70961	0.769	0.46	1.4242e-22	Endothelial cells	NOTCH1	1.14472	0.225519	5.25854	1.38079	1.71207
	3.49371e-33	1.70569	0.648	0.157	5.4135e-29	Endothelial cells	ENSGALG00015016930	0.337011	0.0149439	3.23863	3.22049	0.0611556
	1.13003e-18	1.70323	0.517	0.159	1.75098e-14	Endothelial cells	ENSGALG00015005950	0.666252	0.0306445	3.87002	0.0425084	1.38539
	6.97931e-38	1.69631	0.72	0.138	1.08144e-33	Endothelial cells	EBF1	1.99494	0.0940075	6.95822	0.191135	0.0540171
	8.72216e-19	1.69246	0.677	0.374	1.3515e-14	Endothelial cells	ASXL2	0.577839	0.460007	4.06351	1.743	0.572547
	7.46362e-20	1.6904	0.783	0.448	1.15649e-15	Endothelial cells	MEIS2	2.89284	0.481728	9.34729	0.27723	0.791614
	1.48639e-09	1.68867	0.728	0.573	2.30317e-05	Endothelial cells	ENSGALG00015002097	1.33813	1.33406	6.67885	3.22146	3.18516
	2.10613e-22	1.6868	0.849	0.525	3.26344e-18	Endothelial cells	CEP85L	1.97571	0.269058	7.52649	9.22169	1.37981
	2.76845e-30	1.67632	0.656	0.188	4.28971e-26	Endothelial cells	ENSGALG00015028110	0.457527	0.0692412	3.3808	1.24349	0.603022
	1.83099e-20	1.67603	0.691	0.427	2.83712e-16	Endothelial cells	ENSGALG00015025205	0.913301	0.588456	4.84263	0.87613	0.953702
	7.65713e-24	1.65705	0.532	0.142	1.18647e-19	Endothelial cells	ENSGALG00015014879	0.206364	0.270378	2.93396	1.66665	0.194848
	1.0561e-30	1.64979	0.849	0.539	1.63643e-26	Endothelial cells	ENSGALG00015005254	1.87681	0.126388	6.80289	5.92886	1.55767
	8.30762e-18	1.64126	0.816	0.607	1.28727e-13	Endothelial cells	CRIM1	3.27299	1.67592	10.9722	2.06786	3.4073
	2.4863e-16	1.62942	0.395	0.087	3.85252e-12	Endothelial cells	VEGFC	0.192487	0.0116016	2.60154	1.36534	0.0602157
	2.07186e-26	1.62483	0.959	0.796	3.21035e-22	Endothelial cells	NFIA	9.64466	1.44166	24.8352	0.852583	11.7313
	7.69404e-18	1.62162	0.812	0.499	1.19219e-13	Endothelial cells	LDB2	3.47091	0.271492	10.1641	3.83411	1.26494
	2.01124e-25	1.62086	0.679	0.361	3.11642e-21	Endothelial cells	AMOT	0.565257	0.533917	3.78909	0.593968	0.503964
	7.35192e-43	1.617	0.571	0.002	1.13918e-38	Endothelial cells	ENSGALG00015021349	0.00216924	0.00848824	2.07995	0.0189827	0.00294799
	5.12784e-22	1.61543	0.781	0.44	7.94559e-18	Endothelial cells	ARL6	1.29267	0.46362	5.38427	1.88186	0.868337
	3.72748e-13	1.61364	0.503	0.253	5.77572e-09	Endothelial cells	ENSGALG00015012242	0.361295	4.27558	7.11575	15.6068	2.59606
	1.06346e-11	1.60838	0.374	0.102	1.64782e-07	Endothelial cells	IL1RL1	0.49353	0.0167502	3.14915	0.167103	0.0604051
	4.03582e-27	1.60305	0.409	0.027	6.2535e-23	Endothelial cells	P2RY8	0.0318962	0.0084061	2.30222	3.68681	0.0344685
	5.63454e-42	1.60216	0.589	0.023	8.73072e-38	Endothelial cells	CD248	0.0493355	0.00225832	2.14588	0.014299	0.00914602
	7.7469e-31	1.5939	0.622	0.188	1.20038e-26	Endothelial cells	INPP4B	0.32836	0.920761	3.49284	0.803135	0.0294053
	2.26165e-17	1.59165	0.595	0.281	3.50443e-13	Endothelial cells	ABHD17B	0.619434	0.38925	3.72644	0.832991	1.32017
	1.77023e-29	1.59107	0.573	0.103	2.74298e-25	Endothelial cells	CDKL5	0.118633	0.339131	2.56709	0.0455692	1.38122
	3.60496e-20	1.59026	0.802	0.617	5.58588e-16	Endothelial cells	SMAD3	2.25692	0.602064	7.41983	1.18145	0.643509
	2.11997e-40	1.58833	0.591	0.069	3.28489e-36	Endothelial cells	ENSGALG00015023709	0.0338318	0.235492	2.28667	0.0140174	0.994889
	1.35492e-32	1.58446	0.73	0.269	2.09944e-28	Endothelial cells	PLK2	0.991949	0.693148	4.698	0.444533	0.307261
	3.13455e-26	1.58381	0.798	0.486	4.85698e-22	Endothelial cells	RGL1	1.31093	0.314395	5.1509	1.05889	1.95115
	5.42381e-40	1.58025	0.542	0.004	8.40419e-36	Endothelial cells	C1HXORF36	0.0059246	0.0047522	2.00834	0.0255167	0.0212936
	4.27939e-28	1.57919	0.436	0.027	6.63092e-24	Endothelial cells	SPRY3	0.133832	0.0074836	2.29228	0.0284326	0.498016
	8.21236e-14	1.57391	0.605	0.283	1.27251e-09	Endothelial cells	ENSGALG00015009030	0.737756	0.12523	3.68407	0.275932	1.1239
	2.30344e-36	1.5659	0.904	0.671	3.56919e-32	Endothelial cells	ENSGALG00015013331	1.37991	4.75156	8.64509	0.416762	3.61104
	4.87982e-19	1.56573	0.718	0.53	7.56129e-15	Endothelial cells	ENSGALG00015005257	1.05586	2.63046	6.27609	0.30798	1.69501
	7.6278e-15	1.5656	0.726	0.474	1.18193e-10	Endothelial cells	ENSGALG00015007611	2.83717	0.233034	8.22524	0.302961	2.81927
	2.55917e-20	1.56549	0.816	0.502	3.96544e-16	Endothelial cells	AKT3	1.96759	0.150813	6.3596	1.09434	2.86712
	3.30482e-22	1.56015	0.607	0.284	5.12082e-18	Endothelial cells	CXCR7	0.871981	0.0642629	3.85136	0.122381	0.326991
	1.41388e-23	1.55587	0.613	0.248	2.1908e-19	Endothelial cells	ENSGALG00015021848	0.55328	0.0654452	3.1915	0.092337	1.5241
	1.77875e-23	1.55285	0.536	0.125	2.75618e-19	Endothelial cells	FSCN1	0.216274	0.0766577	2.47785	0.10834	1.21236
	1.21247e-39	1.54959	0.583	0.05	1.87873e-35	Endothelial cells	ENSGALG00015009467	0.0768104	0.00852211	2.10463	0.145155	0.130317
	4.78245e-24	1.54642	0.456	0.088	7.4104e-20	Endothelial cells	TP53I11	0.102153	0.160686	2.3014	0.0173139	2.06366
	2.45385e-25	1.54326	0.677	0.294	3.80225e-21	Endothelial cells	MYZAP	0.570699	0.87504	3.79242	0.107919	0.865375
	4.41409e-30	1.54217	0.947	0.892	6.83963e-26	Endothelial cells	ROCK2	5.73303	3.19488	16.5622	2.92508	6.43469
	2.6228e-25	1.53984	0.863	0.576	4.06403e-21	Endothelial cells	TGFBR2	3.19089	0.303031	9.30936	8.89369	4.70295
	1.592e-12	1.53775	0.554	0.278	2.4668e-08	Endothelial cells	DOCK4	0.845264	0.319814	4.19638	5.76643	0.686344
	7.51575e-24	1.52843	0.804	0.479	1.16457e-19	Endothelial cells	NRP2	2.20983	0.173697	6.79214	3.63329	1.8785
	2.95134e-20	1.51768	0.671	0.38	4.5731e-16	Endothelial cells	ENSGALG00015015613	0.548984	2.18179	4.71206	1.72561	0.705766
	2.44497e-25	1.51718	0.783	0.561	3.78847e-21	Endothelial cells	MTSS1	1.44503	1.37641	6.28066	8.35329	1.5455
	1.75951e-37	1.51318	0.622	0.145	2.72636e-33	Endothelial cells	ENSGALG00015022548	0.220262	0.1887	2.44997	0.0418984	0.165557
	1.16745e-23	1.51259	0.573	0.2	1.80897e-19	Endothelial cells	MTMR12	0.319476	0.151666	2.65434	0.664461	0.210476
	1.55554e-29	1.50684	0.654	0.264	2.41031e-25	Endothelial cells	HOXB5	0.565936	0.0267124	3.024	0.0648328	0.402337
	6.95408e-11	1.50678	0.609	0.392	1.07753e-06	Endothelial cells	ENSGALG00015020170	0.756504	0.570255	3.88852	1.45408	0.830825
	1.54446e-34	1.50527	0.577	0.066	2.39315e-30	Endothelial cells	ENSGALG00015007164	0.108408	0.0164673	2.0751	0.043115	0.0904911
	3.67252e-20	1.50304	0.712	0.38	5.69056e-16	Endothelial cells	RASA3	1.35576	0.127359	4.97216	3.16029	6.96129
	4.42503e-21	1.50165	0.791	0.616	6.85658e-17	Endothelial cells	SMAD1	1.41217	2.10897	6.29183	0.687343	0.54459
	8.30852e-12	1.50101	0.431	0.156	1.28741e-07	Endothelial cells	ABLIM1	0.326435	0.35827	2.84757	0.072956	4.29182
	1.32713e-38	1.49362	0.521	0.02	2.05639e-34	Endothelial cells	ENSGALG00015013151	0.0564007	0.00916995	1.93782	0.0173156	0.0330265
	2.03495e-21	1.49081	0.595	0.251	3.15315e-17	Endothelial cells	FAM171A1	0.503532	0.101059	2.98998	0.260333	3.93542
	1.2012e-37	1.49011	0.861	0.692	1.86126e-33	Endothelial cells	KARS	1.31852	2.02547	6.03994	1.41575	1.58221
	4.37636e-21	1.48368	0.299	0.006	6.78117e-17	Endothelial cells	SH3TC1	0.00536227	0.0149931	1.8194	0.024422	0
	7.90232e-24	1.48338	0.417	0.049	1.22446e-19	Endothelial cells	MCF2L	0.0630273	0.173641	2.08868	0.84245	0.0336222
	1.91922e-23	1.48263	0.822	0.517	2.97384e-19	Endothelial cells	RASSF8	2.79476	0.175634	7.62335	0.424535	4.51653
	4.19298e-07	1.47826	0.454	0.252	0.00649702	Endothelial cells	PELI2	0.478388	0.305667	2.98362	0.174476	0.68148
	6.42418e-15	1.47712	0.845	0.512	9.95426e-11	Endothelial cells	DACH1	6.2446	1.86046	15.6634	0.761402	2.70464
	1.53584e-22	1.47551	0.65	0.351	2.37979e-18	Endothelial cells	ENSGALG00015019605	0.488953	1.16672	3.69322	1.45674	1.3259
	4.12826e-24	1.47217	0.728	0.362	6.39674e-20	Endothelial cells	CYTH3	0.730511	0.405634	3.58788	0.419313	2.50649
	8.12196e-15	1.47094	0.46	0.182	1.2585e-10	Endothelial cells	TTC7B	0.319072	0.158689	2.56392	0.716137	0.552929
	1.00226e-14	1.46992	0.464	0.158	1.553e-10	Endothelial cells	ENSGALG00015013775	0.492641	0.518125	3.1344	0.182657	0.279613
	5.13421e-18	1.46812	0.571	0.231	7.95546e-14	Endothelial cells	FAM43A	0.479737	0.04707	2.77131	0.142941	0.711869
	2.83858e-17	1.46745	0.419	0.083	4.39837e-13	Endothelial cells	ENSGALG00015029105	0.122291	0.239692	2.20334	0.0807178	0.978564
	6.81155e-17	1.46321	0.587	0.229	1.05545e-12	Endothelial cells	ENSGALG00015009996	0.317551	0.463544	3.15311	9.01607	1.00231
	8.33761e-16	1.46208	0.853	0.654	1.29191e-11	Endothelial cells	ARL15	4.91419	1.6016	12.7988	3.48829	2.25819
	1.05833e-20	1.46018	0.634	0.244	1.63988e-16	Endothelial cells	ENSGALG00015027123	0.490228	0.0547875	2.82546	1.08639	0.970963
	1.5049e-22	1.45839	0.601	0.188	2.33184e-18	Endothelial cells	ENSGALG00015013632	0.323081	0.154777	2.50885	0.127627	0.443662
	8.57822e-21	1.45199	0.491	0.137	1.3292e-16	Endothelial cells	VDHAP	0.0365025	0.827487	2.40204	0.0962323	0.0479
	5.12642e-27	1.44695	0.427	0.022	7.94339e-23	Endothelial cells	ENSGALG00015016380	0.0418362	0.00717292	1.82191	0.189916	0.0107114
	1.68482e-18	1.44538	0.387	0.084	2.61063e-14	Endothelial cells	PCDHA1	0.24779	0.191759	2.36253	0.227296	0.501556
	1.03831e-17	1.44058	0.395	0.097	1.60887e-13	Endothelial cells	ENSGALG00015011641	0.0897139	0.246615	2.13942	1.66853	0.0368166
	3.80618e-10	1.4377	0.438	0.237	5.89767e-06	Endothelial cells	XYLT1	0.62133	0.310552	3.29025	2.11465	3.13778
	4.24961e-33	1.43665	0.961	0.882	6.58476e-29	Endothelial cells	ENSGALG00015007822	8.27065	2.36116	19.9146	7.80709	8.53362
	1.11092e-26	1.43644	0.648	0.279	1.72138e-22	Endothelial cells	ENSGALG00015011128	0.560537	0.20901	2.97682	0.088176	1.69155
	3.59755e-20	1.42834	0.562	0.231	5.57441e-16	Endothelial cells	ENSGALG00015021272	0.465025	0.220798	2.76483	0.135439	0.867895
	2.34795e-27	1.42667	0.71	0.394	3.63815e-23	Endothelial cells	NECTIN1	0.437458	1.51119	3.60067	0.0877919	0.474719
	4.26942e-15	1.42147	0.65	0.393	6.61547e-11	Endothelial cells	ENSGALG00015012766	1.22805	0.132142	4.15996	0.223189	1.29162
	3.04431e-30	1.41903	0.603	0.151	4.71716e-26	Endothelial cells	ENSGALG00015011959	0.222525	0.0158336	2.12378	0.0902465	0.453437
	6.55807e-22	1.41284	0.62	0.226	1.01617e-17	Endothelial cells	ENG	0.416137	0.0180792	2.47612	0.101842	0.181705
	3.50433e-17	1.41192	0.693	0.394	5.42995e-13	Endothelial cells	ENSGALG00015002223	1.72635	0.674719	5.51767	1.96302	0.747765
	1.63897e-22	1.40781	0.499	0.12	2.53959e-18	Endothelial cells	MGAT4A	0.118674	0.24441	2.16523	2.5226	0.288812
	1.60152e-21	1.40687	0.769	0.474	2.48156e-17	Endothelial cells	GALNT18	2.36935	0.31978	6.45418	0.943879	2.27281
	1.66647e-20	1.40672	0.832	0.659	2.5822e-16	Endothelial cells	SPRED1	2.47803	0.71643	7.00018	2.68485	1.7254
	9.42904e-09	1.40557	0.38	0.168	0.000146103	Endothelial cells	ENSGALG00015005617	0.514232	0.103842	2.70118	0.0630662	0.136848
	3.2538e-11	1.39629	0.742	0.559	5.04176e-07	Endothelial cells	ENSGALG00015017424	3.45982	2.98522	10.8364	14.1897	0.810427
	7.90399e-19	1.38737	0.519	0.146	1.22472e-14	Endothelial cells	CAPN15	0.146494	0.191335	2.04303	0.430466	0.188418
	6.80385e-15	1.37922	0.654	0.323	1.05426e-10	Endothelial cells	PRDM1	0.981522	0.528173	3.92119	2.94107	0.365771
	1.80073e-35	1.37921	0.53	0.032	2.79024e-31	Endothelial cells	ENSGALG00015007650	0.0194908	0.0927121	1.70228	0.0156802	0.0673654
	1.21759e-16	1.36679	0.661	0.328	1.88665e-12	Endothelial cells	ENSGALG00015029279	2.17633	0.151238	5.7757	0.302038	3.48935
	1.08888e-07	1.36378	0.605	0.406	0.00168723	Endothelial cells	LIFR	1.36574	0.08178	4.18864	0.173795	1.9974
	1.49642e-26	1.34299	0.399	0.025	2.3187e-22	Endothelial cells	APLNR	0.0419003	0.00424737	1.61686	0.0169288	0.0271656
	1.70227e-13	1.33931	0.751	0.598	2.63767e-09	Endothelial cells	FRYL	1.28439	1.58443	5.27627	8.2541	1.44725
	4.00022e-24	1.33729	0.894	0.689	6.19835e-20	Endothelial cells	PEAK1	2.98425	1.60742	8.06822	0.568435	3.47025
	1.37037e-07	1.33623	0.685	0.424	0.00212338	Endothelial cells	TSHZ2	3.62473	0.279581	8.39114	2.83305	0.712633
	3.37381e-38	1.33608	0.575	0.104	5.22772e-34	Endothelial cells	ENSGALG00015011053	0.08634	0.236559	1.83822	0.0194261	0.070204
	1.36809e-16	1.32199	0.37	0.055	2.11985e-12	Endothelial cells	RAPGEF4	0.0814817	0.124847	1.73328	0.0760118	0.161622
	3.49008e-18	1.32062	0.593	0.206	5.40789e-14	Endothelial cells	DUSP6	0.411171	0.405959	2.57616	1.60007	0.689379
	1.94399e-21	1.3194	0.869	0.741	3.01221e-17	Endothelial cells	ENSGALG00015009076	3.54215	2.21858	9.65357	7.70789	3.75272
	4.09279e-21	1.31932	0.513	0.158	6.34178e-17	Endothelial cells	SH3BP2	0.331892	0.0918683	2.21344	1.29761	0.622904
	1.68552e-17	1.3092	0.605	0.352	2.61171e-13	Endothelial cells	ENSGALG00015025236	0.906839	0.661879	3.84158	7.03036	2.02407
	2.3529e-14	1.30598	0.609	0.408	3.64582e-10	Endothelial cells	REPS1	0.676826	0.621237	3.15311	1.69567	0.716648
	5.09614e-32	1.30464	0.855	0.576	7.89647e-28	Endothelial cells	CHD7	1.17285	3.42308	6.14375	7.60695	4.67294
	4.91428e-13	1.29773	0.779	0.68	7.61468e-09	Endothelial cells	HS6ST1	2.78118	2.50879	8.25342	6.37321	1.89256
	4.8302e-14	1.29768	0.777	0.712	7.4844e-10	Endothelial cells	PTK2	2.42472	1.68863	6.93466	2.38009	1.78392
	8.16995e-19	1.29621	0.344	0.043	1.26593e-14	Endothelial cells	GRIK4	0.0774317	0.0928017	1.65337	0.0227521	0.0662621
	3.4224e-12	1.29424	0.826	0.676	5.303e-08	Endothelial cells	ETV6	2.7085	1.38066	7.42109	7.20516	2.10037
	1.18485e-19	1.28943	0.828	0.649	1.83592e-15	Endothelial cells	PCDHGC3	2.81941	0.208996	6.66237	0.638024	7.14168
	3.32306e-15	1.28309	0.282	0.047	5.14909e-11	Endothelial cells	ENSGALG00015020367	0.0365352	0.0966797	1.58719	0.676465	0.0640511
	5.2959e-27	1.27974	0.63	0.254	8.206e-23	Endothelial cells	ENSGALG00015007520	0.158596	1.9555	2.99374	1.31368	0.0432484
	1.87441e-10	1.27955	0.401	0.166	2.9044e-06	Endothelial cells	ENSGALG00015008978	0.394935	0.0241865	2.13617	0.094445	0.186449
	2.54555e-19	1.27599	0.521	0.236	3.94434e-15	Endothelial cells	ST3GAL6	0.502898	0.0450975	2.37844	1.23897	0.373564
	1.0431e-18	1.27456	0.636	0.32	1.61628e-14	Endothelial cells	ENSGALG00015001734	0.977186	0.727321	3.73296	1.36589	6.15553
	5.89864e-32	1.27367	0.916	0.701	9.13995e-28	Endothelial cells	MSN	4.4629	0.206835	9.49926	3.66652	4.60038
	1.28538e-25	1.2723	0.384	0.033	1.99169e-21	Endothelial cells	ARHGAP40	0.0470854	0.00863914	1.50265	0.00569558	0.00718202
	5.1528e-21	1.27206	0.509	0.117	7.98426e-17	Endothelial cells	PTPRE	0.166901	0.259743	1.95145	1.92172	0.390373
	6.03997e-20	1.27017	0.624	0.28	9.35893e-16	Endothelial cells	NFATC1	1.9248	0.0735156	5.01541	2.51931	7.58774
	2.08164e-09	1.26748	0.558	0.348	3.22551e-05	Endothelial cells	USP54	0.453094	0.952057	2.80822	0.283394	0.690016
	3.17721e-12	1.26699	0.368	0.101	4.92309e-08	Endothelial cells	PRCP	0.113356	0.0970526	1.69653	0.784552	0.130181
	8.13352e-12	1.26676	0.622	0.465	1.26029e-07	Endothelial cells	ENSGALG00015017855	0.774527	1.45137	3.72458	1.06804	1.85183
	1.37357e-22	1.26482	0.773	0.663	2.12835e-18	Endothelial cells	TCF3	1.8063	0.664125	4.98638	0.805945	1.67646
	1.25942e-15	1.26169	0.448	0.136	1.95148e-11	Endothelial cells	ENSGALG00015024658	0.168386	0.131705	1.79774	0.571746	0.33586
	1.7631e-16	1.25699	0.832	0.718	2.73192e-12	Endothelial cells	MOB2	2.31156	1.68554	6.53649	2.45707	2.63672
	7.34651e-33	1.25605	0.466	0.002	1.13834e-28	Endothelial cells	ENSGALG00015023553	0.00207893	0.00213768	1.39345	0.00218479	0.00450244
	8.63366e-20	1.25381	0.669	0.309	1.33779e-15	Endothelial cells	ENSGALG00015001613	1.50614	0.0506464	3.99966	0.0906721	0.551697
	8.2232e-21	1.25217	0.497	0.096	1.27419e-16	Endothelial cells	ENSGALG00015026107	0.104557	0.0877398	1.63437	0.353634	0.323895
	1.14209e-16	1.25013	0.748	0.477	1.76968e-12	Endothelial cells	ENSGALG00015012721	1.24541	0.268494	3.71207	0.687009	1.14497
	3.94363e-17	1.24398	0.431	0.11	6.11065e-13	Endothelial cells	ENSGALG00015025979	0.173325	0.0507272	1.70541	0.0135704	0.654638
	9.39266e-15	1.24252	0.673	0.445	1.45539e-10	Endothelial cells	SUSD6	0.902526	0.885676	3.72731	6.32959	2.11935
	2.58534e-22	1.24155	0.436	0.056	4.00599e-18	Endothelial cells	ENSGALG00015007047	0.0765814	0.417403	1.75774	0.151377	0.040592
	1.8281e-24	1.24124	0.834	0.695	2.83263e-20	Endothelial cells	ENSGALG00015014871	1.56839	2.58864	5.72022	1.73721	2.37693
	1.94331e-24	1.23966	0.35	0.005	3.01116e-20	Endothelial cells	VIP	0.01143	0.0480489	1.41329	0.0665383	0.0221479
	1.18705e-14	1.23738	0.521	0.239	1.83934e-10	Endothelial cells	ENSGALG00015028155	0.25861	0.467125	2.11065	0.629869	0.292611
	1.63474e-19	1.23352	0.366	0.069	2.53303e-15	Endothelial cells	TEC	0.0187182	0.308049	1.63316	1.53709	0.0663186
	1.49485e-06	1.23039	0.382	0.157	0.0231627	Endothelial cells	PRR16	0.482032	0.0293193	2.18574	0.247043	0.143671
	5.55913e-18	1.22949	0.403	0.042	8.61388e-14	Endothelial cells	ENSGALG00015023056	0.0599508	0.0144363	1.51506	1.48893	0.136124
	6.6752e-27	1.22786	0.358	0.001	1.03432e-22	Endothelial cells	ENSGALG00015009533	0.000905791	0.00041556	1.34397	0	0
	8.23613e-24	1.22714	0.605	0.263	1.27619e-19	Endothelial cells	CD151	0.233641	0.893911	2.29967	0.151164	0.967545
	2.73497e-12	1.2271	0.485	0.224	4.23784e-08	Endothelial cells	ST8SIA4	0.509851	0.23699	2.58226	5.83954	0.805272
	6.145e-10	1.22558	0.569	0.242	9.52167e-06	Endothelial cells	HDAC9	0.911724	0.274226	3.20318	2.80676	3.64112
	1.99365e-23	1.22169	0.63	0.28	3.08917e-19	Endothelial cells	ENSGALG00015026993	0.467061	0.0964221	2.18339	0.0477349	0.66234
	5.12544e-33	1.22157	0.438	0.004	7.94187e-29	Endothelial cells	TAL1	0.00181421	0.00352574	1.35732	0.512744	0.00664775
	3.84764e-14	1.21659	0.785	0.608	5.96192e-10	Endothelial cells	SBF2	1.71227	1.12821	4.98623	2.71303	1.55989
	5.81703e-12	1.21574	0.575	0.335	9.01349e-08	Endothelial cells	TEAD4	0.684138	0.22879	2.61625	0.173395	0.676355
	3.21388e-11	1.21398	0.685	0.471	4.97991e-07	Endothelial cells	ENSGALG00015014821	1.88991	0.105079	4.53859	0.180164	0.647345
	5.32692e-13	1.21227	0.317	0.066	8.25407e-09	Endothelial cells	ENSGALG00015009387	0.10422	0.0201102	1.50867	0.0256872	0.337854
	1.26673e-16	1.20901	0.278	0.029	1.9628e-12	Endothelial cells	IGSF11	0.0633321	0.0266821	1.45458	0.0733244	1.13533
	2.10551e-12	1.20797	0.548	0.255	3.26249e-08	Endothelial cells	ENSGALG00015012476	0.449344	0.0489678	2.08826	0.0403273	0.253719
	4.91977e-29	1.20489	0.419	0.01	7.62318e-25	Endothelial cells	TEK	0.0107032	0.0110889	1.33084	0.0314347	0.00677388
	1.31988e-12	1.19867	0.556	0.325	2.04515e-08	Endothelial cells	ENSGALG00015021201	0.548054	0.515938	2.54065	0.799003	0.368083
	1.94675e-32	1.19729	0.888	0.652	3.01648e-28	Endothelial cells	ENSGALG00015013648	1.4483	5.76261	7.15405	0.296327	1.96447
	2.43969e-24	1.19442	0.491	0.132	3.7803e-20	Endothelial cells	GNG11	0.26959	0.0217223	1.75119	0.181457	0.0753065
	9.91218e-19	1.19361	0.618	0.267	1.53589e-14	Endothelial cells	ENSGALG00015022553	0.504648	0.0208277	2.14179	0.177672	0.559439
	2.86018e-20	1.19261	0.648	0.343	4.43186e-16	Endothelial cells	ENSGALG00015016516	0.430335	1.22798	2.8898	4.32473	0.23728
	1.64366e-11	1.18901	0.397	0.124	2.54686e-07	Endothelial cells	WFDC1	0.259465	0.0166243	1.73854	0.644732	0.0452578
	2.32205e-17	1.18711	0.708	0.511	3.59802e-13	Endothelial cells	SPTLC2	0.689284	2.37843	3.85697	0.859694	0.853827
	6.71607e-14	1.18536	0.403	0.126	1.04065e-09	Endothelial cells	TMCC3	0.0205783	1.25999	2.12371	1.75733	0.186217
	4.03369e-23	1.18477	0.83	0.65	6.2502e-19	Endothelial cells	ENSGALG00015001218	3.33122	0.245423	6.87203	0.410658	1.1246
	1.65852e-22	1.1801	0.517	0.215	2.56988e-18	Endothelial cells	CAV2	0.41249	0.0777809	1.98371	0.0455661	0.0779951
	1.26317e-06	1.17953	0.288	0.094	0.0195729	Endothelial cells	PLEKHM1	0.0903239	0.127251	1.49775	0.260041	0.0852261
	8.63375e-29	1.17919	0.865	0.784	1.3378e-24	Endothelial cells	BSG	2.42478	4.53753	7.97227	1.18919	3.52989
	3.09535e-09	1.17305	0.517	0.313	4.79625e-05	Endothelial cells	ENSGALG00015006173	0.707496	0.495144	2.85434	3.94737	1.09802
	2.11863e-20	1.16984	0.916	0.871	3.28282e-16	Endothelial cells	ENSGALG00015003965	4.90356	3.30876	11.6162	10.8942	7.48303
	1.2218e-12	1.16905	0.634	0.461	1.89317e-08	Endothelial cells	RAP1GDS1	0.98111	0.672124	3.45001	4.65766	3.27524
	2.76089e-09	1.16842	0.726	0.578	4.278e-05	Endothelial cells	ASAP1	1.40591	1.52695	4.55697	3.68047	0.967822
	1.72451e-32	1.16199	0.933	0.796	2.67213e-28	Endothelial cells	QKI	5.87615	1.14582	11.942	9.30237	17.0843
	1.50139e-11	1.15837	0.663	0.464	2.3264e-07	Endothelial cells	ITPR2	1.19087	0.661425	3.84388	8.50011	0.458515
	2.86932e-10	1.15553	0.618	0.36	4.44602e-06	Endothelial cells	ENSGALG00015006363	1.53195	0.280439	4.16786	1.11277	18.1045
	8.41806e-21	1.14763	0.544	0.218	1.30438e-16	Endothelial cells	ENSGALG00015026501	0.296503	0.27398	1.9161	1.33692	1.41607
	1.11883e-12	1.14357	0.726	0.537	1.73362e-08	Endothelial cells	VGLL4	1.33306	0.933222	3.98319	2.25167	2.87433
	8.05859e-23	1.14204	0.765	0.481	1.24868e-18	Endothelial cells	DAAM1	1.54166	1.27749	4.39667	0.264735	0.694326
	3.5293e-17	1.14201	0.519	0.191	5.46865e-13	Endothelial cells	ENSGALG00015006016	0.44001	0.0144211	1.92998	0.498907	0.0913181
	1.3009e-17	1.1401	0.875	0.83	2.01574e-13	Endothelial cells	SPRED2	3.16778	3.23249	8.23567	3.53348	3.13127
	3.74951e-09	1.13947	0.327	0.16	5.80986e-05	Endothelial cells	ENSGALG00015012238	0.127634	1.3893	2.35307	3.76845	0.808765
	1.12039e-19	1.13498	0.501	0.152	1.73605e-15	Endothelial cells	ENSGALG00015001669	0.208732	0.0407673	1.55179	0.0307688	0.19595
	4.14497e-26	1.12961	0.391	0.021	6.42264e-22	Endothelial cells	ENSGALG00015011390	0.0387075	0.00203771	1.2502	0.00904074	0.0063495
	1.60741e-06	1.12562	0.321	0.151	0.0249069	Endothelial cells	PDGFC	0.473112	0.0874927	1.97767	0.0383844	0.368901
	1.23368e-21	1.12248	0.859	0.615	1.91158e-17	Endothelial cells	ETS1	3.70827	0.164468	7.22065	2.59851	4.89886
	2.92976e-11	1.1191	0.36	0.09	4.53967e-07	Endothelial cells	ENSGALG00015002912	0.135239	0.152443	1.49267	0.606214	0.131123
	3.37001e-13	1.11779	0.519	0.293	5.22183e-09	Endothelial cells	DENND5A	0.537657	0.217129	2.19866	1.48228	1.07256
	2.04298e-24	1.1111	0.399	0.022	3.16559e-20	Endothelial cells	ENSGALG00015000440	0.0201094	0.0244884	1.41242	5.71135	0.0495728
	3.26108e-14	1.10775	0.791	0.63	5.05305e-10	Endothelial cells	ENSGALG00015008310	2.40489	1.40256	5.67981	0.415456	0.88564
	2.01902e-18	1.10769	0.728	0.636	3.12847e-14	Endothelial cells	GNAI2	1.53129	0.647179	3.99093	2.50258	1.33574
	7.09958e-17	1.10361	0.785	0.548	1.10008e-12	Endothelial cells	ENSGALG00015026426	2.99755	0.132526	5.89537	0.279633	3.35768
	1.79694e-16	1.10067	0.775	0.722	2.78436e-12	Endothelial cells	MARCKSL1	2.48446	1.85851	6.08695	0.762377	4.12942
	1.36628e-13	1.09985	0.556	0.307	2.11705e-09	Endothelial cells	ENSGALG00015028378	0.67871	0.0836449	2.24998	0.163325	0.838972
	8.2286e-10	1.0973	0.301	0.054	1.27502e-05	Endothelial cells	ENSGALG00015029356	0.111213	0.122036	1.3848	0.0813663	0.262778
	2.77569e-12	1.09601	0.634	0.438	4.30093e-08	Endothelial cells	PTPRA	0.808469	0.431764	2.68209	1.36407	1.19274
	6.96287e-11	1.09329	0.415	0.208	1.0789e-06	Endothelial cells	CASZ1	0.155953	1.32768	2.11502	0.107587	0.127369
	8.37458e-14	1.09016	0.44	0.109	1.29764e-09	Endothelial cells	ST6GAL1	0.181979	0.0788864	1.60771	4.37439	0.112167
	3.90158e-09	1.08778	0.616	0.476	6.0455e-05	Endothelial cells	OSBPL8	0.995894	0.517532	3.01856	2.208	0.860352
	3.3363e-30	1.08515	0.926	0.861	5.1696e-26	Endothelial cells	SPTBN1	3.28509	11.9828	13.0026	1.5248	14.2794
	1.02602e-15	1.08272	0.481	0.186	1.58981e-11	Endothelial cells	PARVB	0.367538	0.0378146	1.76658	1.33904	1.49777
	4.62511e-17	1.07983	0.558	0.258	7.16662e-13	Endothelial cells	ENSGALG00015005566	0.603845	0.0403264	2.05755	0.0545745	0.404169
	3.26701e-23	1.07721	0.448	0.062	5.06223e-19	Endothelial cells	GPR1	0.121402	0.0280835	1.31315	0.110639	0.0354211
	1.33635e-17	1.07655	0.44	0.149	2.07067e-13	Endothelial cells	ADAT1	0.224022	0.109383	1.51734	0.213425	0.17263
	4.31241e-18	1.07482	0.489	0.168	6.68208e-14	Endothelial cells	FZD6	0.19904	0.181866	1.51969	0.214764	0.382959
	4.46795e-12	1.07436	0.339	0.083	6.92309e-08	Endothelial cells	ENSGALG00015002277	0.1571	0.018857	1.37094	0.487552	0.0565278
	3.12426e-16	1.07017	0.843	0.622	4.84105e-12	Endothelial cells	NFIB	4.07288	2.12362	8.42631	0.312463	2.28744
	1.7798e-15	1.06484	0.73	0.567	2.75779e-11	Endothelial cells	GNB4	1.17499	0.720869	3.35929	2.45548	1.94786
	9.96379e-23	1.0643	0.434	0.095	1.54389e-18	Endothelial cells	ENSGALG00015026218	0.0830117	0.183243	1.31771	0.031421	0.0970577
	3.9333e-12	1.06177	0.699	0.478	6.09464e-08	Endothelial cells	CCNY	3.58453	0.261544	6.74984	3.1712	3.58657
	1.93709e-27	1.06107	0.892	0.851	3.00152e-23	Endothelial cells	CDC42BPB	2.79272	3.70657	7.3756	1.93131	2.52093
	1.45668e-23	1.06067	0.413	0.025	2.25713e-19	Endothelial cells	FGR	0.0328502	0.00571291	1.15035	0.337896	0.0327918
	2.92774e-09	1.06015	0.288	0.097	4.53653e-05	Endothelial cells	ENSGALG00015001140	0.245091	0.134273	1.62406	2.65092	0.507253
	1.02249e-11	1.05863	0.654	0.506	1.58435e-07	Endothelial cells	POU2F1	1.33259	0.50825	3.51447	3.90053	2.20163
	2.11325e-12	1.05704	0.859	0.839	3.27448e-08	Endothelial cells	ENSGALG00015012494	3.97896	2.27538	8.50506	5.74369	4.42767
	1.81047e-11	1.0569	0.636	0.368	2.80533e-07	Endothelial cells	TRAF3	1.26904	0.598109	3.563	7.43958	0.655398
	1.44668e-20	1.0559	0.902	0.858	2.24162e-16	Endothelial cells	ENSGALG00015025887	4.04138	3.44942	9.75005	19.0157	8.52013
	9.91702e-16	1.05535	0.585	0.295	1.53664e-11	Endothelial cells	PLPP3	0.830183	0.0701399	2.37256	0.095988	1.21385
	7.47478e-11	1.05152	0.587	0.363	1.15822e-06	Endothelial cells	ENSGALG00015016396	0.75702	0.593651	2.52722	0.10166	0.513913
	5.42049e-13	1.04748	0.536	0.304	8.39905e-09	Endothelial cells	ENSGALG00015009060	0.860069	0.0510695	2.43018	0.362706	3.39113
	5.79984e-18	1.04224	0.448	0.178	8.98686e-14	Endothelial cells	JAG1	0.369301	0.251742	1.77055	0.149801	1.78146
	5.71897e-17	1.04075	0.278	0.002	8.86154e-13	Endothelial cells	ENSGALG00015029387	0.000772161	0.000396586	1.07323	0.420842	0.00471425
	1.24237e-13	1.04056	0.352	0.132	1.92506e-09	Endothelial cells	ENSGALG00015000876	0.0224726	1.24196	1.77921	0.112015	1.34501
	2.60158e-13	1.04037	0.736	0.641	4.03115e-09	Endothelial cells	ENSGALG00015005378	1.20068	2.39803	4.3484	5.94619	2.36929
	9.39473e-09	1.04016	0.479	0.258	0.000145571	Endothelial cells	GFOD1	0.380828	0.831657	2.1173	1.47415	0.291845
	4.36512e-10	1.03988	0.528	0.37	6.76375e-06	Endothelial cells	MYO5A	0.407768	1.2338	2.37704	1.40301	0.81981
	4.71884e-15	1.03972	0.352	0.065	7.31184e-11	Endothelial cells	ENSGALG00015009866	0.120945	0.0213419	1.26411	0.0452839	1.16
	1.64714e-11	1.03968	0.597	0.36	2.55224e-07	Endothelial cells	EGLN3	0.636873	1.39883	2.77184	0.795266	0.206566
	1.35874e-22	1.03452	0.855	0.797	2.10537e-18	Endothelial cells	MEF2A	2.33951	2.06839	5.71476	2.635	2.90608
	2.4104e-10	1.03411	0.861	0.8	3.73492e-06	Endothelial cells	ENSGALG00015009895	5.41626	1.93537	10.217	4.21072	3.709
	1.94947e-08	1.03133	0.642	0.456	0.000302071	Endothelial cells	ENSGALG00015026491	0.9887	0.377982	2.77858	2.15866	0.906294
	1.92884e-13	1.03082	0.419	0.146	2.98874e-09	Endothelial cells	AMPD3	0.170535	0.360225	1.50564	0.540051	0.202091
	5.91009e-08	1.02798	0.796	0.58	0.000915768	Endothelial cells	ENSGALG00015014147	4.69172	0.3921	8.24488	3.89701	1.20315
	4.78195e-17	1.02778	0.571	0.207	7.40963e-13	Endothelial cells	NR5A2	0.0147685	4.09196	3.2358	0.0901824	0.0188634
	9.6297e-13	1.02024	0.446	0.209	1.49212e-08	Endothelial cells	ENSGALG00015009503	0.377799	0.419613	1.9197	3.24956	0.750723
	1.25082e-09	1.01945	0.493	0.283	1.93815e-05	Endothelial cells	SEMA3F	0.567642	0.0347292	1.87584	0.123696	0.182863
	3.96771e-12	1.0133	0.501	0.283	6.14796e-08	Endothelial cells	ARHGAP29	0.44895	0.332079	1.88724	1.12635	0.517984
	2.41499e-20	1.01277	0.499	0.179	3.74202e-16	Endothelial cells	SWAP70	0.110065	0.718998	1.62678	2.0272	0.261524
	3.50859e-08	1.01228	0.575	0.428	0.000543656	Endothelial cells	ENSGALG00015012045	0.628369	2.30621	3.24363	1.33275	4.31413
	3.59648e-12	1.0103	0.812	0.792	5.57275e-08	Endothelial cells	ARHGAP21	2.45664	2.67018	6.02035	0.8287	2.4896
	3.48258e-08	1.00971	0.55	0.394	0.000539626	Endothelial cells	VEZT	0.582976	0.754435	2.31126	1.49522	0.805801
	4.54516e-07	1.00461	0.699	0.657	0.00704272	Endothelial cells	EXOC4	1.90286	1.51101	4.6946	3.86018	2.53034
	8.38361e-08	1.00358	0.63	0.491	0.00129904	Endothelial cells	ENSGALG00015008935	1.30538	0.94024	3.3844	0.238268	0.52591
	1.14193e-08	1.00238	0.521	0.405	0.000176942	Endothelial cells	ENSGALG00015009035	0.46065	1.33865	2.39907	0.994361	0.263691
	6.71455e-12	1.00061	0.519	0.231	1.04042e-07	Endothelial cells	CHST7	0.471522	0.0447086	1.7162	0.44756	0.130746
	1.19626e-15	0.997274	0.372	0.109	1.85361e-11	Endothelial cells	GPRC5B	0.186494	0.0100163	1.27112	0.0731211	0.0572629
	7.58459e-08	0.996504	0.524	0.33	0.00117523	Endothelial cells	FAM107B	0.91119	0.706802	2.86834	5.92647	0.481054
	1.30366e-21	0.992924	0.376	0.056	2.02003e-17	Endothelial cells	HOXB8	0.0961979	0.00472002	1.13097	0.0163378	0.0521762
	4.19207e-10	0.987855	0.55	0.321	6.49562e-06	Endothelial cells	ENSGALG00015001233	0.405912	0.766209	1.99509	0.707809	1.1518
	5.58884e-12	0.987099	0.601	0.406	8.6599e-08	Endothelial cells	ENSGALG00015025191	0.561981	0.789851	2.2587	1.8678	0.672802
	6.08192e-16	0.985355	0.736	0.619	9.42393e-12	Endothelial cells	ENSGALG00015008383	1.49665	1.9746	4.32976	5.48261	2.07545
	3.52084e-13	0.983981	0.677	0.579	5.45555e-09	Endothelial cells	RALB	0.983509	1.20829	3.03216	0.87051	0.771381
	2.51249e-10	0.983143	0.642	0.471	3.89311e-06	Endothelial cells	CCND2	1.18422	0.267774	2.84555	1.10337	1.3337
	1.97773e-15	0.983138	0.429	0.115	3.0645e-11	Endothelial cells	RCSD1	0.222248	0.0552711	1.37471	1.63994	0.0558149
	7.31077e-08	0.982276	0.759	0.54	0.0011328	Endothelial cells	PDGFD	4.51033	0.213244	7.49204	0.335986	1.32588
	8.43285e-14	0.980275	0.628	0.403	1.30667e-09	Endothelial cells	ENSGALG00015003723	0.408228	2.07872	2.6755	1.36087	0.953095
	2.37962e-08	0.977745	0.497	0.355	0.000368723	Endothelial cells	ENSGALG00015017259	0.479667	0.77959	2.09403	1.31427	0.388225
	2.19666e-07	0.974483	0.579	0.469	0.00340372	Endothelial cells	ENSGALG00015013963	1.07446	1.34789	3.19814	0.130327	1.99335
	2.07124e-11	0.972081	0.476	0.221	3.20939e-07	Endothelial cells	RNF144A	0.716769	0.133591	2.05858	0.568246	0.265584
	3.24319e-16	0.971573	0.372	0.044	5.02533e-12	Endothelial cells	PARVG	0.0578678	0.00645678	1.07765	0.954604	0.0567929
	2.58506e-18	0.963867	0.409	0.108	4.00556e-14	Endothelial cells	SLC41A1	0.0997862	0.159254	1.21291	1.24735	0.103363
	5.76055e-10	0.960558	0.673	0.486	8.92597e-06	Endothelial cells	ENSGALG00015008455	0.879227	0.783832	2.59377	0.528474	0.628193
	6.64525e-15	0.960067	0.446	0.137	1.02968e-10	Endothelial cells	ENSGALG00015012622	0.184842	0.11702	1.29351	0.758744	0.478911
	2.79177e-11	0.95829	0.773	0.696	4.32584e-07	Endothelial cells	ENSGALG00015015271	1.87519	1.54703	4.47883	3.51332	2.22765
	8.58895e-13	0.957651	0.409	0.16	1.33086e-08	Endothelial cells	ABHD17B.1	0.2276	0.200652	1.37562	0.349117	0.30661
	1.57961e-19	0.952976	0.29	0.007	2.4476e-15	Endothelial cells	ENSGALG00015018558	0.00718261	0.0168853	0.954495	0	0.0122459
	2.9594e-06	0.951058	0.487	0.361	0.0458558	Endothelial cells	HES4	0.475773	1.29829	2.27454	0.595679	0.729838
	9.89361e-19	0.950863	0.307	0.019	1.53301e-14	Endothelial cells	ENSGALG00015005923	0.0313646	0.0028793	0.980563	0.0635943	0.045339
	3.5757e-09	0.950223	0.2	0.032	5.54055e-05	Endothelial cells	ENSGALG00015005191	0.0112609	0.411026	1.15612	0.0402246	0.0228526
	3.29133e-13	0.950113	0.628	0.36	5.09992e-09	Endothelial cells	FNIP2	0.524092	2.41423	2.88523	0.233276	0.47912
	7.24863e-09	0.947617	0.544	0.368	0.000112318	Endothelial cells	ENSGALG00015014370	0.463373	0.688478	1.97261	1.62167	0.447492
	2.4903e-15	0.947048	0.235	0	3.85872e-11	Endothelial cells	SOX17	0.000203473	0.000856961	0.928635	0	0
	5.31457e-13	0.945689	0.479	0.211	8.23492e-09	Endothelial cells	PLEKHO1	0.378054	0.0241915	1.5337	1.94164	0.834258
	8.27691e-15	0.945374	0.781	0.736	1.28251e-10	Endothelial cells	EHD3	2.33578	1.72611	5.07808	1.4993	1.41173
	2.15167e-11	0.944547	0.299	0.073	3.33401e-07	Endothelial cells	GPR4	0.171255	0.0660383	1.20656	0.371829	0.0734303
	1.09947e-08	0.944263	0.411	0.223	0.000170364	Endothelial cells	KLF7	0.360029	0.204591	1.57392	1.48664	0.252563
	1.26291e-11	0.943467	0.783	0.701	1.95688e-07	Endothelial cells	ENSGALG00015029452	1.87677	2.05648	4.71133	3.50685	4.47474
	1.91665e-10	0.943213	0.389	0.161	2.96986e-06	Endothelial cells	ENSGALG00015005937	0.26573	0.0970973	1.43632	3.0245	0.131559
	5.74092e-16	0.94112	0.74	0.644	8.89556e-12	Endothelial cells	ARL4A	2.02004	3.74418	5.61119	1.05441	0.726012
	1.42288e-13	0.932299	0.581	0.333	2.20476e-09	Endothelial cells	ENSGALG00015024723	0.626863	0.0532951	1.80622	0.0789621	0.923194
	1.48477e-08	0.931705	0.436	0.215	0.000230066	Endothelial cells	ENSGALG00015021391	0.327664	0.275457	1.50217	0.272958	0.132778
	1.15326e-15	0.930786	0.781	0.717	1.78697e-11	Endothelial cells	ENSGALG00015024179	2.12222	1.22204	4.50489	2.32675	1.63067
	5.31419e-07	0.93037	0.634	0.5	0.00823434	Endothelial cells	ENSGALG00015013939	1.18469	1.43234	3.29269	0.249832	3.78944
	3.26041e-16	0.930241	0.431	0.132	5.05201e-12	Endothelial cells	ENSGALG00015000639	0.0375381	0.806176	1.36617	0.26802	0.064314
	1.42473e-13	0.925666	0.716	0.589	2.20762e-09	Endothelial cells	ARL5B	2.17114	0.419224	4.11624	0.592257	2.82682
	3.34724e-13	0.920815	0.748	0.608	5.18655e-09	Endothelial cells	IL6ST	1.79398	0.468003	3.61506	1.187	1.67245
	2.01296e-13	0.92044	0.483	0.257	3.11907e-09	Endothelial cells	PRSS23	0.551904	0.582037	1.9402	0.0914925	0.746125
	1.99905e-11	0.920132	0.364	0.118	3.09754e-07	Endothelial cells	ENSGALG00015018007	0.136694	0.112863	1.13954	0.129549	0.176903
	2.08387e-12	0.919879	0.511	0.276	3.22895e-08	Endothelial cells	CLSTN1	0.266402	0.871896	1.69944	0.182365	0.838512
	3.97723e-08	0.919623	0.562	0.373	0.000616272	Endothelial cells	GLUD2	0.953376	0.304227	2.39065	1.26577	1.34403
	2.02346e-13	0.919181	0.746	0.641	3.13535e-09	Endothelial cells	ENSGALG00015004122	1.50422	1.29745	3.79295	6.43471	1.71996
	8.98474e-16	0.919117	0.329	0.033	1.39219e-11	Endothelial cells	ENSGALG00015014215	0.0452066	0.0470854	0.975841	0.0157863	0.00214531
	4.15975e-10	0.918418	0.505	0.291	6.44554e-06	Endothelial cells	RCAN1	0.626528	0.386577	1.99364	0.6513	3.29318
	2.49886e-08	0.917279	0.587	0.446	0.000387198	Endothelial cells	VAV2	0.935396	0.719945	2.52196	0.166075	0.726956
	1.43431e-13	0.915238	0.542	0.262	2.22246e-09	Endothelial cells	FZD4	0.52156	0.269307	1.74587	0.131371	1.43625
	1.85296e-08	0.915103	0.339	0.14	0.000287116	Endothelial cells	RNF149	0.150411	0.230678	1.2105	0.152692	0.273223
	5.3107e-22	0.913425	0.366	0.031	8.22892e-18	Endothelial cells	ENSGALG00015025283	0.00661135	0.177156	0.98274	0.0509682	0.134105
	1.69987e-10	0.912003	0.233	0.031	2.63394e-06	Endothelial cells	ENSGALG00015003432	0.0488341	0.040133	0.97117	0.0536214	0.175481
	1.95279e-08	0.907003	0.46	0.199	0.000302585	Endothelial cells	TERF2IP	0.239756	0.185047	1.29596	0.193278	0.195728
	2.19621e-11	0.900093	0.511	0.319	3.40303e-07	Endothelial cells	NR3C1	0.578251	0.238553	1.79006	0.915674	0.522559
	5.27872e-09	0.896927	0.65	0.447	8.17937e-05	Endothelial cells	PDE4B	1.43222	0.157507	2.92127	1.49423	2.04041
	2.77635e-06	0.896263	0.519	0.378	0.0430195	Endothelial cells	ENSGALG00015029230	0.787539	0.366337	2.12805	0.737773	1.27822
	9.90786e-12	0.892191	0.387	0.148	1.53522e-07	Endothelial cells	MARCH8	0.12605	0.364214	1.37538	5.21666	1.01947
	8.31239e-09	0.888914	0.607	0.535	0.0001288	Endothelial cells	CCNYL1	0.781209	1.11968	2.45488	0.614333	0.668381
	1.28386e-06	0.885023	0.566	0.356	0.0198934	Endothelial cells	ENSGALG00015017871	0.698612	0.161163	1.90655	1.50792	0.916216
	2.86753e-23	0.883015	0.949	0.936	4.44324e-19	Endothelial cells	ENSGALG00015011171	6.9292	4.26917	12.3476	7.48813	5.75712
	2.2932e-06	0.880744	0.53	0.349	0.0355331	Endothelial cells	ENSGALG00015001169	0.680121	0.996167	2.23151	0.358317	0.403203
	1.68097e-10	0.880577	0.417	0.222	2.60466e-06	Endothelial cells	BMT2	0.281716	0.273744	1.36318	0.433494	0.470658
	2.82442e-11	0.878737	0.333	0.127	4.37644e-07	Endothelial cells	ENSGALG00015022015	0.232552	0.0200531	1.15865	0.0265482	0.258052
	4.17534e-07	0.878168	0.221	0.084	0.00646968	Endothelial cells	ENSGALG00015024568	0.257608	0.0291685	1.19979	0.176246	0.262895
	3.01767e-10	0.877167	0.513	0.263	4.67588e-06	Endothelial cells	RGS3	0.412104	0.92941	1.8826	1.0088	2.14357
	2.14697e-12	0.876588	0.916	0.923	3.32673e-08	Endothelial cells	PARD3	6.45292	6.26661	12.4329	1.48951	5.76797
	2.21307e-10	0.875005	0.446	0.182	3.42914e-06	Endothelial cells	ENSGALG00015016709	0.0451708	1.52271	1.62393	0.0935796	0.0541415
	1.17092e-10	0.874046	0.344	0.104	1.81434e-06	Endothelial cells	ENSGALG00015016770	0.130144	0.282856	1.13983	0.0312865	0.0306845
	1.0647e-08	0.873218	0.751	0.671	0.000164975	Endothelial cells	ENSGALG00015017810	1.5759	1.07135	3.61901	5.90641	2.20009
	9.67302e-15	0.872198	0.313	0.077	1.49883e-10	Endothelial cells	ENSGALG00015015243	0.0246374	0.378685	1.05278	0.283966	0.0672386
	5.62045e-12	0.8715	0.902	0.857	8.70889e-08	Endothelial cells	ENSGALG00015021675	4.3181	2.23093	7.65806	1.49425	4.98859
	6.55917e-13	0.870409	0.429	0.148	1.01634e-08	Endothelial cells	ENSGALG00015014581	0.19817	0.0660938	1.12397	0.0890975	0.175982
	9.54039e-16	0.869624	0.364	0.151	1.47828e-11	Endothelial cells	PCDH1	0.0359123	1.04994	1.3851	0.0268604	0.803359
	1.23274e-12	0.868375	0.299	0.045	1.91013e-08	Endothelial cells	ENSGALG00015006512	0.0551199	0.023899	0.940085	1.00371	0.031026
	1.06605e-11	0.865643	0.376	0.149	1.65185e-07	Endothelial cells	ENSGALG00015012061	0.138888	0.439355	1.24927	1.21037	0.0486888
	3.0647e-08	0.864522	0.634	0.387	0.000474875	Endothelial cells	GJA1	2.97426	0.194793	4.81212	0.234194	1.24779
	5.48316e-15	0.861911	0.227	0.019	8.49615e-11	Endothelial cells	INSC	0.0332954	0.00402693	0.877544	0.141222	0.799857
	1.3158e-14	0.86136	0.832	0.862	2.03883e-10	Endothelial cells	FKBP1A	3.07876	8.33463	8.84123	1.2846	3.06982
	1.87364e-16	0.859185	0.438	0.153	2.9032e-12	Endothelial cells	ENSGALG00015011324	0.264262	0.0493044	1.18791	0.098186	0.346588
	1.28982e-07	0.858365	0.36	0.171	0.00199858	Endothelial cells	SEMA7A	0.184354	0.250131	1.18685	0.436699	0.254476
	2.61046e-09	0.85693	0.448	0.249	4.0449e-05	Endothelial cells	PCDH19	0.700724	0.039602	1.7455	0.137638	0.246012
	1.4084e-06	0.856493	0.489	0.32	0.0218232	Endothelial cells	ENSGALG00015017135	0.70256	0.228624	1.87647	0.614148	2.20646
	4.56411e-07	0.856192	0.773	0.746	0.00707209	Endothelial cells	HERC2	1.98981	1.78014	4.32965	2.23494	2.65026
	2.08473e-12	0.854604	0.452	0.219	3.23029e-08	Endothelial cells	ENSGALG00015022473	0.162273	1.17861	1.58606	0.202867	0.517635
	2.3286e-19	0.854105	0.37	0.07	3.60816e-15	Endothelial cells	RASSF2	0.0993693	0.0110469	1.02678	2.65745	0.37381
	1.31061e-07	0.850509	0.384	0.152	0.00203079	Endothelial cells	TIAM1	0.392114	0.0367981	1.42443	2.98317	0.604026
	8.70055e-08	0.849603	0.497	0.34	0.00134815	Endothelial cells	TNFAIP1	0.412442	0.501315	1.58415	0.308714	0.439804
	1.47136e-17	0.847933	0.452	0.197	2.27988e-13	Endothelial cells	ENSGALG00015028039	0.172138	0.48602	1.2654	0.212013	0.733604
	1.78633e-12	0.847126	0.403	0.108	2.76792e-08	Endothelial cells	KIAA0513	0.142405	0.102563	1.03241	0.0424685	0.0654742
	1.02032e-10	0.845038	0.503	0.344	1.58099e-06	Endothelial cells	ENSGALG00015025273	0.415578	0.499179	1.59563	0.78972	0.603075
	6.72855e-10	0.835719	0.546	0.414	1.04259e-05	Endothelial cells	ENSGALG00015018267	0.656741	0.646008	1.99687	2.20503	0.556792
	1.32505e-12	0.833048	0.397	0.144	2.05316e-08	Endothelial cells	ENSGALG00015021504	0.291778	0.0350786	1.27728	3.48509	0.276292
	6.36946e-10	0.830816	0.599	0.313	9.86949e-06	Endothelial cells	TBC1D4	1.16951	0.206843	2.43309	2.14574	0.465785
	5.64254e-08	0.828241	0.828	0.769	0.000874311	Endothelial cells	EML4	3.04007	4.8183	7.13116	7.02994	4.37748
	6.13419e-07	0.827903	0.595	0.501	0.00950493	Endothelial cells	MON2	0.99246	0.546888	2.34013	1.27277	1.06054
	2.38727e-17	0.827596	0.926	0.886	3.69907e-13	Endothelial cells	FOXP1	5.40534	7.15006	11.3864	11.567	7.67906
	2.16824e-09	0.827249	0.53	0.378	3.35969e-05	Endothelial cells	ENSGALG00015028376	0.537987	0.805953	1.91021	2.36017	0.802865
	1.87819e-07	0.826803	0.54	0.395	0.00291026	Endothelial cells	NDE1	1.39637	0.144627	2.6538	0.94375	0.98718
	1.12727e-07	0.826612	0.812	0.78	0.00174671	Endothelial cells	ENSGALG00015002286	3.55763	1.97534	6.45458	7.46076	2.48603
	3.80552e-09	0.826311	0.828	0.785	5.89665e-05	Endothelial cells	TBL1X	3.22921	2.09255	6.12971	7.71704	4.93998
	2.0565e-18	0.826097	0.264	0.014	3.18655e-14	Endothelial cells	WSCD1	0.00720258	0.0435995	0.802939	0.00221678	0.0564994
	2.80609e-07	0.824108	0.875	0.757	0.00434803	Endothelial cells	ENSGALG00015005136	5.42732	1.08522	8.42799	3.59067	13.5363
	1.82423e-09	0.8234	0.45	0.277	2.82665e-05	Endothelial cells	ENSGALG00015017490	0.405891	0.38142	1.49177	0.928767	0.384085
	9.61486e-09	0.823172	0.81	0.75	0.000148982	Endothelial cells	CDC42BPA	3.17539	1.15367	5.36056	0.219952	2.54709
	3.75707e-08	0.822727	0.458	0.242	0.000582159	Endothelial cells	RNF24	0.387032	0.204488	1.35875	0.133453	0.155489
	3.90836e-11	0.821502	0.434	0.251	6.05601e-07	Endothelial cells	UGCG	0.197133	1.26161	1.71997	3.37719	1.78517
	1.00837e-06	0.819774	0.53	0.357	0.0156247	Endothelial cells	ENSGALG00015029754	0.550528	0.427048	1.78865	3.9346	1.20659
	2.97723e-08	0.816376	0.431	0.231	0.000461322	Endothelial cells	ENSGALG00015025073	0.63513	0.203104	1.6905	0.920709	0.69076
	1.3899e-06	0.815254	0.348	0.209	0.0215366	Endothelial cells	ENSGALG00015026299	0.312976	0.253564	1.30216	1.00435	0.209674
	3.4715e-11	0.812885	0.671	0.524	5.37909e-07	Endothelial cells	ETS2	1.37685	2.77213	3.82937	1.95331	1.28477
	2.67464e-06	0.811991	0.231	0.077	0.0414435	Endothelial cells	ESRRB	0.123248	0.142769	0.993523	0.429573	0.403103
	5.66044e-08	0.807612	0.577	0.389	0.000877085	Endothelial cells	ENSGALG00015020365	1.01808	0.253375	2.1991	0.996355	2.26681
	6.88385e-07	0.806732	0.346	0.171	0.0106665	Endothelial cells	UCK2	0.188532	0.221855	1.09541	0.155762	0.357852
	5.13233e-09	0.80465	0.211	0.024	7.95254e-05	Endothelial cells	ADAM19	0.0547313	0.00387402	0.830503	0.441948	0.0529323
	7.51607e-09	0.803696	0.636	0.539	0.000116461	Endothelial cells	RAPGEF6	0.956075	1.19886	2.61009	3.82555	1.06515
	1.1036e-07	0.803054	0.411	0.216	0.00171002	Endothelial cells	SEPTIN2L	0.257353	0.184405	1.16402	0.380126	0.237441
	1.30663e-11	0.801438	0.937	0.904	2.02463e-07	Endothelial cells	ENSGALG00015008804	7.22664	9.29783	14.226	1.12696	17.2038
	4.17827e-16	0.800669	0.36	0.082	6.47422e-12	Endothelial cells	LMCD1	0.221752	0.0665268	1.05226	0.0852669	0.100054
	1.49091e-09	0.800336	0.712	0.552	2.31017e-05	Endothelial cells	ENSGALG00015006951	1.83168	0.16554	3.1911	1.77644	3.14936
	4.24685e-11	0.799742	0.339	0.122	6.5805e-07	Endothelial cells	ENSGALG00015005177	0.204258	0.059503	1.04325	0.569877	0.348734
	1.47913e-13	0.799719	0.444	0.182	2.29191e-09	Endothelial cells	ENSGALG00015017751	0.350232	0.0174837	1.20876	0.53934	0.634855
	6.09668e-17	0.797485	0.364	0.088	9.44681e-13	Endothelial cells	ARHGAP27	0.0199095	0.424311	0.988567	1.15697	0.00420555
	4.63163e-09	0.796901	0.374	0.138	7.1767e-05	Endothelial cells	ENSGALG00015022590	0.158674	0.248534	1.05886	0.34055	0.149218
	1.11511e-09	0.794805	0.751	0.688	1.72787e-05	Endothelial cells	MBNL2	1.79685	2.72327	4.24788	0.394854	3.23009
	3.15106e-12	0.789625	0.29	0.058	4.88256e-08	Endothelial cells	MID2	0.0818872	0.00845451	0.836053	0.0132172	0.154255
	1.13201e-20	0.787945	0.315	0.023	1.75405e-16	Endothelial cells	ENSGALG00015021724	0.0345011	0.0063523	0.773851	0.0308295	0.0684264
	7.06386e-20	0.785174	0.29	0.007	1.09455e-15	Endothelial cells	ENSGALG00015003372	0.00858536	0.00708517	0.737327	0.00478594	0.00966327
	1.08881e-10	0.781677	0.44	0.259	1.68711e-06	Endothelial cells	ENSGALG00015017232	0.270188	0.543608	1.32515	0.865691	0.430875
	1.11639e-17	0.7815	0.307	0.028	1.72984e-13	Endothelial cells	ENSGALG00015022685	0.0358121	0.0122671	0.76929	0.0157446	0.0301374
	2.33824e-11	0.780972	0.898	0.872	3.6231e-07	Endothelial cells	JMJD1C	4.81724	2.26771	7.94628	7.82762	5.17027
	1.34552e-10	0.779928	0.202	0.015	2.08489e-06	Endothelial cells	ENSGALG00015007988	0.0264546	0.0131226	0.757748	0.044836	0.0831653
	2.67192e-13	0.779787	0.378	0.125	4.14014e-09	Endothelial cells	F2RL2	0.178546	0.1648	1.01117	0.0135436	0.0701266
	1.13085e-06	0.776942	0.546	0.373	0.0175226	Endothelial cells	PLEKHO2	1.03634	0.0479055	2.13892	2.78397	4.27458
	1.91048e-06	0.776068	0.485	0.395	0.0296029	Endothelial cells	ENSGALG00015012356	0.539762	0.967985	1.84242	1.00224	0.657557
	2.06088e-12	0.775813	0.501	0.313	3.19333e-08	Endothelial cells	Rab27a	0.301076	0.878681	1.51871	1.43045	0.398477
	1.90611e-06	0.773433	0.665	0.555	0.0295351	Endothelial cells	CBLB	2.68955	1.01737	4.99398	18.3467	1.33077
	4.6562e-07	0.77085	0.671	0.585	0.00721478	Endothelial cells	ENSGALG00015024498	2.06648	0.660799	3.70415	4.91163	3.2718
	7.14794e-11	0.770825	0.517	0.353	1.10757e-06	Endothelial cells	EXOC5	0.46598	0.464614	1.51117	0.736799	0.684139
	1.79381e-11	0.767166	0.601	0.465	2.77952e-07	Endothelial cells	PAK2	0.671171	0.687414	1.9008	2.27197	0.974037
	1.39239e-11	0.763421	0.466	0.26	2.15751e-07	Endothelial cells	HDAC7	0.353012	0.3115	1.28776	0.71054	0.286877
	1.58939e-10	0.762264	0.288	0.072	2.46276e-06	Endothelial cells	ARSH	0.109967	0.0268294	0.843581	0.0119069	0.142973
	1.75339e-11	0.761746	0.235	0.039	2.71687e-07	Endothelial cells	ENSGALG00015017273	0.0407198	0.0520983	0.802902	1.18794	0.0981546
	2.27183e-08	0.761098	0.755	0.761	0.000352021	Endothelial cells	CD99	3.2897	2.13327	5.69986	0.844936	4.05181
	2.44157e-14	0.760799	0.204	0.005	3.78322e-10	Endothelial cells	ENSGALG00015005986	0.00366078	0.0244855	0.710141	0.0126619	0.00915916
	1.26959e-07	0.750694	0.865	0.813	0.00196723	Endothelial cells	ANKRD10	5.25937	1.69578	7.92598	4.31818	3.74945
	1.47095e-09	0.747869	0.405	0.207	2.27924e-05	Endothelial cells	GXYLT1	0.258297	0.212639	1.10493	0.679674	0.255695
	1.40777e-06	0.746811	0.415	0.217	0.0218134	Endothelial cells	CLIC2	0.387869	0.0240637	1.18766	1.14743	0.0844022
	8.16357e-09	0.745891	0.738	0.714	0.000126495	Endothelial cells	CELF1	1.64874	2.17853	3.74415	4.12073	1.76595
	8.3548e-10	0.744456	0.963	0.762	1.29458e-05	Endothelial cells	RBMS3	18.7117	1.50698	24.1894	3.32071	27.0202
	1.11892e-06	0.741655	0.71	0.649	0.0173377	Endothelial cells	SLC12A4	1.66296	1.18075	3.24805	1.49568	2.4778
	2.28903e-07	0.741519	0.552	0.437	0.00354685	Endothelial cells	PTPN21	1.10051	0.579355	2.26575	0.406647	1.1094
	1.11336e-19	0.740013	0.673	0.357	1.72515e-15	Endothelial cells	COTL1	0.283206	5.59904	3.54366	2.9924	1.37383
	4.41757e-07	0.738801	0.513	0.327	0.00684503	Endothelial cells	ENSGALG00015019279	0.443263	0.513098	1.44557	0.695147	0.417456
	9.62133e-07	0.737718	0.673	0.632	0.0149082	Endothelial cells	SH3GLB1	1.27841	1.09046	2.74813	1.73955	2.71958
	2.49038e-17	0.73759	0.294	0.022	3.85884e-13	Endothelial cells	ENSGALG00015023637	0.0253357	0.0106516	0.708615	0.120374	0.247761
	8.90449e-12	0.735009	0.229	0.069	1.37975e-07	Endothelial cells	ENSGALG00015027422	0.128053	0.0223263	0.830517	0.0924606	0.110028
	2.17369e-15	0.734492	0.278	0.019	3.36813e-11	Endothelial cells	DISP3	0.0149129	0.0361388	0.708509	0.357624	0.108913
	6.00714e-12	0.733211	0.826	0.882	9.30807e-08	Endothelial cells	ITM2A	3.40607	4.65266	6.84962	2.79622	3.63389
	2.47895e-07	0.73252	0.278	0.099	0.00384113	Endothelial cells	CPEB4	0.0972306	0.230906	0.898805	0.736677	0.104872
	8.5254e-07	0.732414	0.335	0.133	0.0132101	Endothelial cells	MAN1C1	0.20853	0.0154307	0.925641	0.286264	0.136305
	1.39965e-07	0.730719	0.661	0.659	0.00216875	Endothelial cells	ENSGALG00015006756	1.3191	2.02575	3.20456	3.18056	1.24055
	2.53207e-07	0.722521	0.474	0.292	0.00392344	Endothelial cells	SNRK	0.341538	1.52984	1.74193	0.902812	0.53538
	3.41053e-13	0.722463	0.241	0.016	5.28462e-09	Endothelial cells	ADORA2A	0.0191787	0.0106525	0.682522	0.190608	0.00294417
	1.24873e-10	0.722165	0.812	0.846	1.93491e-06	Endothelial cells	GSK3A	2.66781	2.97722	5.24706	4.38849	3.99883
	2.52407e-06	0.720181	0.485	0.345	0.0391105	Endothelial cells	CFLAR	0.471292	0.53842	1.47972	1.41979	0.55174
	5.30102e-09	0.717364	0.27	0.091	8.21394e-05	Endothelial cells	IL31RA	0.218738	0.0138819	0.916293	0.304504	0.0349971
	7.60719e-11	0.713573	0.933	0.958	1.17873e-06	Endothelial cells	CALM1	10.965	8.88066	17.5891	6.15458	10.1359
	4.89513e-08	0.711028	0.448	0.319	0.0007585	Endothelial cells	ENSGALG00015020842	0.499125	0.805419	1.60971	1.54534	0.202918
	1.94349e-13	0.709332	0.329	0.074	3.01144e-09	Endothelial cells	ENSGALG00015018151	0.0838137	0.0969145	0.782238	0.199739	0.201348
	2.92464e-07	0.707803	0.342	0.139	0.00453173	Endothelial cells	EOGT	0.204389	0.0370114	0.892974	0.105402	0.179855
	4.48283e-10	0.704634	0.292	0.105	6.94614e-06	Endothelial cells	ENTPD1	0.177284	0.0471107	0.87209	0.499539	0.165919
	3.92799e-13	0.703931	0.456	0.254	6.08642e-09	Endothelial cells	STK10	0.183999	1.33241	1.54969	5.08288	0.212185
	4.76428e-11	0.70209	0.237	0.04	7.38224e-07	Endothelial cells	TNFRSF1B	0.0456914	0.0134627	0.720293	1.25912	0.0186224
	4.97911e-16	0.701327	0.908	0.885	7.71513e-12	Endothelial cells	APP	4.52502	7.8334	9.41457	4.24558	7.73535
	4.76614e-11	0.701227	0.311	0.111	7.38513e-07	Endothelial cells	PMAIP1	0.273976	0.141733	1.03953	1.22067	0.13729
	2.3646e-07	0.699398	0.982	0.926	0.00366394	Endothelial cells	TMSB4X	32.5763	26.2332	51.6266	62.2359	30.8148
	2.40318e-08	0.699264	0.321	0.123	0.000372372	Endothelial cells	ENSGALG00015026554	0.120855	0.33362	0.950205	1.60001	0.131837
	1.48785e-10	0.698029	0.701	0.656	2.30542e-06	Endothelial cells	CYFIP1	1.28796	1.57101	2.85197	1.77688	1.91484
	6.35644e-11	0.692371	0.64	0.573	9.8493e-07	Endothelial cells	ENSGALG00015021850	1.16212	1.13435	2.46042	0.433528	0.990739
	1.35075e-07	0.690622	0.327	0.167	0.00209299	Endothelial cells	MTMR2	0.205373	0.153756	0.946454	0.510025	1.43484
	2.26908e-07	0.686305	0.421	0.286	0.00351594	Endothelial cells	ENSGALG00015020362	0.397024	0.331026	1.24108	1.10308	0.538782
	8.71999e-18	0.685989	0.258	0.013	1.35116e-13	Endothelial cells	FAM110D	0.0106901	0.020291	0.630613	0.0345538	0.0060206
	2.95271e-08	0.684165	0.798	0.753	0.000457523	Endothelial cells	CTBP1	2.5671	1.8912	4.5103	4.39814	3.61149
	8.65614e-08	0.682556	0.442	0.263	0.00134127	Endothelial cells	RFTN2	0.520332	0.0313994	1.27076	1.45936	1.34965
	1.33901e-08	0.678942	0.233	0.085	0.00020748	Endothelial cells	ENSGALG00015009740	0.121991	0.00833967	0.754449	0.367601	0.0330458
	7.58789e-10	0.677827	0.372	0.19	1.17574e-05	Endothelial cells	ENSGALG00015006152	0.239416	0.100839	0.939973	0.77698	0.28668
	3.94721e-07	0.677494	0.487	0.341	0.0061162	Endothelial cells	ENSGALG00015002679	0.428654	1.02373	1.54971	1.10799	0.326159
	1.44823e-06	0.677251	0.501	0.335	0.0224404	Endothelial cells	ENSGALG00015012954	0.793028	0.0467528	1.55046	0.770383	0.323491
	2.10468e-13	0.671168	0.27	0.029	3.2612e-09	Endothelial cells	ENSGALG00015026506	0.0195566	0.0451006	0.675405	1.57382	0.00680415
	1.57676e-06	0.670816	0.603	0.461	0.0244319	Endothelial cells	ENSGALG00015012262	0.991134	0.26916	1.9073	2.19419	1.38777
	1.11848e-15	0.67048	0.761	0.756	1.73308e-11	Endothelial cells	ADAM10	1.60185	3.50318	3.97391	2.84358	2.62569
	2.22236e-06	0.668048	0.609	0.458	0.0344355	Endothelial cells	MEF2D	1.15326	0.136458	2.03117	2.45476	0.788184
	1.9893e-07	0.666329	0.301	0.129	0.00308241	Endothelial cells	BAG5	0.149899	0.132491	0.826799	0.475757	0.184837
	1.99934e-08	0.665855	0.239	0.081	0.000309797	Endothelial cells	ENSGALG00015017790	0.0519206	0.365242	0.796998	0.0116292	0.0327148
	1.63136e-15	0.663972	0.243	0.012	2.5278e-11	Endothelial cells	KCNJ15	0.0110105	0.0303023	0.60956	0.00465135	0.00124803
	1.65407e-09	0.662119	0.793	0.864	2.56298e-05	Endothelial cells	ENSGALG00015016074	4.14021	2.71989	6.48683	2.32597	2.93811
	2.05568e-10	0.661367	0.474	0.237	3.18528e-06	Endothelial cells	ITGA6	0.1152	1.86382	1.5062	0.355013	1.51129
	4.14141e-09	0.659988	0.209	0.031	6.41712e-05	Endothelial cells	ENSGALG00015016305	0.0330055	0.0515824	0.639359	0.0263554	0.00451963
	6.76991e-11	0.658526	0.816	0.685	1.049e-06	Endothelial cells	ENSGALG00015004364	9.64442	0.477953	11.7255	0.889298	2.85741
	1.41776e-07	0.658515	0.368	0.207	0.00219682	Endothelial cells	ECE1	0.224214	0.319197	0.968603	0.112466	0.237821
	6.75828e-07	0.655626	0.292	0.109	0.010472	Endothelial cells	MOB3C	0.192277	0.012268	0.810831	0.476117	0.102547
	5.93326e-09	0.654189	0.695	0.648	9.19358e-05	Endothelial cells	RASSF3	1.37638	2.83558	3.3475	2.01303	0.773995
	2.26645e-15	0.650787	0.873	0.866	3.51186e-11	Endothelial cells	CTNNA1	2.69417	6.03208	6.15295	1.77578	3.81757
	1.78058e-06	0.650711	0.354	0.198	0.0275901	Endothelial cells	PHACTR4	0.195486	0.300082	0.927648	0.482072	0.24064
	4.20071e-11	0.647707	0.211	0.032	6.509e-07	Endothelial cells	ENSGALG00015009852	0.0307489	0.284586	0.718229	0.0315946	0.0155088
	7.5309e-08	0.645434	0.456	0.298	0.00116691	Endothelial cells	HOXB6	0.866727	0.0380551	1.55562	0.0860113	0.303347
	3.39849e-09	0.644601	0.851	0.862	5.26595e-05	Endothelial cells	ENAH	4.22436	2.94096	6.55112	1.68973	1.81398
	1.46798e-11	0.640229	0.378	0.171	2.27463e-07	Endothelial cells	RFKL	0.151788	0.337415	0.890985	0.778998	0.516369
	4.67075e-07	0.640179	0.785	0.781	0.00723733	Endothelial cells	ENSGALG00015009315	2.26028	1.7935	3.9356	3.78079	2.61918
	1.08899e-06	0.639819	0.569	0.506	0.0168739	Endothelial cells	MESDC1	1.01664	0.575131	1.94777	0.464144	0.935837
	5.52103e-11	0.633115	0.321	0.102	8.55483e-07	Endothelial cells	ENSGALG00015027799	0.136881	0.248598	0.838937	0.139189	2.84237
	1.91906e-07	0.629374	0.378	0.23	0.00297358	Endothelial cells	KLF3	0.192223	0.78981	1.0913	0.325968	0.452317
	1.71561e-14	0.62937	0.235	0.013	2.65834e-10	Endothelial cells	ENSGALG00015002110	0.013359	0.0367305	0.578426	0.0411721	0.078944
	6.36873e-08	0.626151	0.624	0.518	0.000986834	Endothelial cells	ENSGALG00015025348	2.06126	0.123708	2.98108	3.28369	2.34008
	8.02466e-07	0.625686	0.685	0.654	0.0124342	Endothelial cells	SEPTIN9	1.72401	1.05688	2.93762	1.78477	1.81514
	5.22897e-07	0.623531	0.264	0.08	0.00810229	Endothelial cells	GATA2	0.150908	0.00926294	0.814211	3.97938	0.0684845
	5.17561e-07	0.622215	0.757	0.759	0.0080196	Endothelial cells	RREB1	2.17087	2.89195	4.21831	4.29323	1.62839
	2.15063e-07	0.613019	0.751	0.757	0.00333241	Endothelial cells	BRD1	2.18583	1.75724	3.73133	2.99858	2.95496
	6.67841e-07	0.612589	0.865	0.83	0.0103482	Endothelial cells	ENSGALG00015024662	5.85093	2.11881	8.14187	7.88095	14.8622
	2.99122e-09	0.607999	0.264	0.079	4.63489e-05	Endothelial cells	MS4A4A	0.108081	0.0405156	0.679254	0.813849	0.0332198
	1.74557e-15	0.607075	0.376	0.141	2.70477e-11	Endothelial cells	ATP2A3	0.185214	1.0085	1.15621	1.21064	0.0323535
	7.81097e-07	0.606049	0.526	0.463	0.0121031	Endothelial cells	ENSGALG00015021874	0.692634	1.26804	1.85896	2.40043	1.69168
	6.45496e-07	0.605533	0.417	0.293	0.010002	Endothelial cells	CZH18ORF25	0.444464	0.285717	1.13635	0.531827	0.371948
	1.49581e-12	0.602991	0.45	0.186	2.31776e-08	Endothelial cells	ELOVL7	0.017082	1.84318	1.27006	0.135943	0.031838
	2.15932e-09	0.600917	0.556	0.421	3.34587e-05	Endothelial cells	ZZEF1	0.449144	2.66109	2.08859	1.11774	0.479203
	1.80611e-06	0.600482	0.401	0.271	0.0279857	Endothelial cells	DTNBP1	0.352356	0.495174	1.12166	0.805518	0.651272
	2.99742e-10	0.595679	0.337	0.157	4.64451e-06	Endothelial cells	MVB12B	0.153253	0.271471	0.796291	0.352288	0.331801
	5.26662e-09	0.594899	0.239	0.051	8.16063e-05	Endothelial cells	ENSGALG00015008330	0.051131	0.196712	0.644187	0.0245572	0.0532286
	1.35195e-06	0.589513	0.307	0.119	0.0209484	Endothelial cells	ENSGALG00015028372	0.1885	0.0226817	0.723425	0.167173	0.237636
	6.87526e-12	0.584273	0.235	0.018	1.06532e-07	Endothelial cells	ENSGALG00015026513	0.00880919	0.0228165	0.575553	2.30574	0
	1.40142e-14	0.582725	0.211	0.006	2.17149e-10	Endothelial cells	ENSGALG00015019523	0.00487933	0.00371599	0.510987	0.263352	0.00235713
	3.81562e-07	0.576479	0.284	0.115	0.0059123	Endothelial cells	ENSGALG00015022304	0.0920829	0.209889	0.676073	0.12882	0.175089
	8.38939e-08	0.571503	0.245	0.084	0.00129994	Endothelial cells	NSUN4	0.0758195	0.117222	0.616507	0.133335	0.104731
	3.51993e-10	0.564319	0.231	0.042	5.45413e-06	Endothelial cells	ENSGALG00015028120	0.0532115	0.0193857	0.544556	0.0334019	0.117839
	4.36234e-09	0.563934	0.802	0.818	6.75945e-05	Endothelial cells	VAPB	2.6165	2.43885	4.26957	2.21863	2.75908
	8.06388e-09	0.56224	0.264	0.096	0.00012495	Endothelial cells	RAB40B	0.064665	0.289077	0.658847	0.0621885	0.120595
	1.54273e-07	0.561368	0.81	0.864	0.00239047	Endothelial cells	DYNC1H1	3.58667	3.58167	5.75391	2.48592	4.94895
	1.05042e-06	0.557814	0.391	0.214	0.0162763	Endothelial cells	ENSGALG00015028374	0.226186	0.576016	0.933441	0.0252487	0.164756
	1.22985e-10	0.554123	0.209	0.02	1.90565e-06	Endothelial cells	CMTM8	0.0285807	0.00815864	0.502166	0.00870001	0.0492527
	7.80462e-09	0.549753	0.202	0.053	0.000120933	Endothelial cells	SLCO2A1	0.0495819	0.215303	0.599144	0.030571	0.0534386
	1.34122e-06	0.549417	0.857	0.844	0.0207822	Endothelial cells	CUX1	3.83697	1.89814	5.48048	9.81111	3.25813
	6.58587e-08	0.541561	0.384	0.229	0.00102048	Endothelial cells	IL1RAP	0.417119	0.118916	1.02565	1.89141	4.19091
	3.11681e-09	0.541091	0.72	0.708	4.8295e-05	Endothelial cells	IQGAP3	1.71794	1.75429	2.98848	2.38244	2.06774
	3.30593e-07	0.522981	0.221	0.069	0.00512253	Endothelial cells	ENSGALG00015025848	0.0778928	0.14147	0.575644	0.158414	0.1806
	1.04954e-09	0.5087	0.254	0.059	1.62626e-05	Endothelial cells	PALM	0.0858564	0.0217391	0.522578	0.027846	0.354808
	5.4858e-79	6.01696	0.903	0.022	8.50025e-75	Epithelial cells	GUCA2B	0.126662	73.7137	0.686025	0.928372	0.205417
	5.40696e-87	4.78857	0.969	0.054	8.37809e-83	Epithelial cells	KRT7	0.152529	31.3428	0.461116	0.720023	0.192664
	5.94188e-83	4.67241	0.911	0.007	9.20695e-79	Epithelial cells	PRAP1	0.0329814	25.5805	0.153185	0.346526	0.0937845
	4.09012e-46	4.57935	0.545	0.003	6.33764e-42	Epithelial cells	APOA4	0.0157488	23.4846	0.0633118	0.30119	0.153454
	4.0774e-87	4.45899	0.933	0.014	6.31793e-83	Epithelial cells	KRT40	0.052211	22.4315	0.265332	0.444262	0.177786
	4.98629e-90	4.40619	0.982	0.014	7.72626e-86	Epithelial cells	EPCAM	0.0500508	21.4312	0.188875	0.267515	0.146198
	2.32275e-71	4.35257	0.882	0.065	3.5991e-67	Epithelial cells	ANPEP	0.091411	21.6837	1.21196	0.172456	0.112135
	9.31824e-89	4.30243	0.967	0.01	1.44386e-84	Epithelial cells	ENSGALG00015016276	0.0410403	19.6846	0.155587	0.270321	0.0839848
	3.43281e-74	4.12131	0.881	0.017	5.31913e-70	Epithelial cells	ALDOB	0.0326255	17.0835	0.164081	0.199044	0.109369
	1.93449e-74	3.99751	0.861	0.03	2.9975e-70	Epithelial cells	ENSGALG00015007978	0.0536287	15.9823	0.0949195	0.258311	0.508072
	2.23457e-82	3.915	0.921	0.016	3.46247e-78	Epithelial cells	TSPAN8	0.0574446	15.0978	0.167498	0.401399	0.0983762
	7.23347e-57	3.89417	0.817	0.154	1.12083e-52	Epithelial cells	IFI27L2	0.451193	20.4881	0.120965	0.553367	0.11514
	9.24389e-28	3.88928	0.437	0.033	1.43234e-23	Epithelial cells	IFI6	0.165949	16.2933	0.165339	0.188203	0.228821
	4.86441e-87	3.69017	0.956	0.015	7.53741e-83	Epithelial cells	ENSGALG00015002047	0.0424579	12.5041	0.117635	0.150816	0.0613955
	1.12154e-37	3.68629	0.538	0.004	1.73783e-33	Epithelial cells	FABP2	0.0109409	12.101	0.15323	0.201649	0.0480153
	3.93489e-52	3.68606	0.711	0.006	6.09711e-48	Epithelial cells	APOB	0.0169362	12.1312	0.0674121	0.115226	0.0499884
	4.98375e-82	3.60438	0.969	0.183	7.72232e-78	Epithelial cells	EZR	0.445906	18.2103	0.424644	3.51111	7.19713
	1.86202e-86	3.60381	0.946	0.008	2.88521e-82	Epithelial cells	CLDN3	0.0324577	11.6065	0.135516	0.144259	0.07352
	3.60665e-85	3.55274	0.914	0.009	5.5885e-81	Epithelial cells	TSPAN1	0.0202985	11.0123	0.0930066	0.114745	0.034268
	1.89449e-26	3.42791	0.375	0.004	2.93552e-22	Epithelial cells	AvBD10	0.0473082	10.2897	0.0515553	0.115481	0.0595241
	5.33229e-90	3.42045	0.968	0.015	8.26238e-86	Epithelial cells	CDH1	0.0315583	10.0769	0.0736147	0.140173	0.026689
	1.08096e-78	3.39057	0.873	0.015	1.67495e-74	Epithelial cells	LGALS2	0.0334684	10.835	0.180604	4.17326	0.0821561
	6.46232e-80	3.30326	0.89	0.012	1.00134e-75	Epithelial cells	ANXA13	0.0279461	9.19247	0.104177	0.163837	0.0683588
	6.98861e-67	3.2616	0.952	0.549	1.08289e-62	Epithelial cells	RPS27L	0.963133	17.8119	0.669319	1.07856	0.989909
	1.70958e-38	3.25927	0.834	0.336	2.64899e-34	Epithelial cells	APOA1	11.9603	118.487	0.947848	2.34738	1.61232
	9.79328e-71	3.24212	0.821	0.012	1.51747e-66	Epithelial cells	CYP3A5	0.018165	8.66571	0.0593594	0.13863	0.0258638
	1.68357e-69	3.18014	0.816	0.011	2.60869e-65	Epithelial cells	CYP2C23a	0.0283277	8.3538	0.114115	0.144085	0.0045418
	2.2134e-64	3.12469	0.797	0.006	3.42967e-60	Epithelial cells	PLAC8L1	0.0137597	7.86157	0.0517189	0.0774914	0.0369863
	1.87527e-72	3.09282	0.828	0.03	2.90573e-68	Epithelial cells	LGALS3	0.0313489	8.12036	0.116977	1.44018	0.540544
	8.50179e-52	3.06722	0.618	0.006	1.31735e-47	Epithelial cells	MEP1A	0.0107283	7.50054	0.0818904	0.112668	0.022709
	6.26856e-69	3.06539	0.962	0.311	9.71314e-65	Epithelial cells	ENSGALG00015006818	1.33169	18.1921	0.891745	0.294818	0.38221
	1.04638e-80	3.03924	0.937	0.03	1.62137e-76	Epithelial cells	CDH17	0.046305	7.9102	0.0746468	1.71213	0.046119
	2.51418e-67	3.03108	0.775	0.01	3.89573e-63	Epithelial cells	ENSGALG00015007052	0.0280934	7.46695	0.363429	0.126901	0.0745601
	1.00352e-55	3.015	0.772	0.104	1.55495e-51	Epithelial cells	KCNIP4	0.390036	10.7462	3.9413	0.455596	1.20723
	2.82276e-55	2.94584	0.74	0.013	4.37386e-51	Epithelial cells	KRT24	0.0239822	6.92202	0.122565	0.113331	0.0930807
	8.98764e-75	2.94131	0.872	0.021	1.39263e-70	Epithelial cells	VIL1	0.0303122	6.93543	0.104538	0.100715	0.0413891
	5.53166e-50	2.9091	0.623	0.005	8.57131e-46	Epithelial cells	SLC15A1	0.00929007	6.59456	0.0218518	0.0675255	0.0377254
	1.26934e-74	2.90637	0.908	0.087	1.96685e-70	Epithelial cells	ENSGALG00015007781	0.224209	8.64896	0.381386	0.185949	6.53925
	2.44888e-62	2.88829	0.81	0.064	3.79454e-58	Epithelial cells	HPGD	0.132764	7.55241	0.0462537	1.22556	0.0586488
	2.52801e-74	2.84366	0.93	0.191	3.91715e-70	Epithelial cells	PLSCR1	0.382071	10.0211	0.707005	4.9017	5.27991
	1.2839e-75	2.76394	0.866	0.013	1.9894e-71	Epithelial cells	MYO1A	0.0127234	5.99996	1.01566	0.126295	0.0265774
	5.15039e-71	2.74602	0.911	0.122	7.98052e-67	Epithelial cells	TJP2	0.194233	7.32926	3.12983	0.248497	0.377194
	1.99824e-65	2.74048	0.803	0.01	3.09627e-61	Epithelial cells	ENSGALG00015018787	0.0181573	5.81409	0.0459847	0.0652405	0.0177418
	9.80013e-57	2.67403	0.796	0.119	1.51853e-52	Epithelial cells	CRIP1	0.330881	7.62065	0.216485	0.899532	1.2501
	4.09012e-46	2.66458	0.62	0.003	6.33764e-42	Epithelial cells	ACE2	0.00609278	5.39644	0.0504375	0.0804802	0.0482774
	5.86328e-79	2.64855	0.848	0.009	9.08515e-75	Epithelial cells	ENSGALG00015022655	0.0136506	5.36829	0.0613472	0.055139	0.0463978
	2.83929e-60	2.61194	0.819	0.051	4.39947e-56	Epithelial cells	CIDEA	0.0611329	5.48685	0.0838802	0.0529369	0.0422098
	3.83459e-32	2.60983	0.796	0.387	5.9417e-28	Epithelial cells	GSTA3	0.611294	8.95755	0.162077	1.6115	1.06634
	2.59591e-62	2.5851	0.864	0.148	4.02236e-58	Epithelial cells	KLF5	0.271459	6.59292	0.119795	0.132507	0.199225
	1.1924e-19	2.58354	0.675	0.324	1.84763e-15	Epithelial cells	MT4	1.62091	14.68	0.400852	2.548	0.875143
	6.28832e-83	2.56083	0.878	0.019	9.74375e-79	Epithelial cells	ENSGALG00015012609	0.032666	5.10542	0.0435053	0.112756	0.0445788
	1.1643e-78	2.54368	0.907	0.022	1.80408e-74	Epithelial cells	ENSGALG00015015112	0.026637	5.03114	0.326326	0.106531	0.173435
	8.69175e-67	2.5226	0.823	0.044	1.34679e-62	Epithelial cells	C10H15ORF48	0.0718423	5.26786	0.0725268	0.937489	0.0333684
	5.54757e-48	2.5189	0.839	0.347	8.59595e-44	Epithelial cells	AKR1E2	0.469875	7.40179	0.356785	0.337866	0.540947
	4.4536e-56	2.49168	0.714	0.028	6.90085e-52	Epithelial cells	ENSGALG00015009948	0.0365043	4.95165	1.28686	0.0971634	0.185738
	3.07262e-15	2.4639	0.217	0.004	4.76102e-11	Epithelial cells	TFF3	0.0206639	4.63165	0.00889676	0.00888224	0.076852
	9.4868e-40	2.45531	0.882	0.548	1.46998e-35	Epithelial cells	ENSGALG00015029911	1.66685	14.4682	1.22347	8.24536	3.06472
	1.47492e-75	2.45527	0.889	0.01	2.28539e-71	Epithelial cells	ESRP2	0.0168367	4.58833	0.0391903	0.0664977	0.0901978
	6.38619e-47	2.42502	0.719	0.1	9.8954e-43	Epithelial cells	SLC5A1	0.187845	5.38571	0.238854	0.162573	0.292018
	2.50179e-72	2.41879	0.833	0.008	3.87653e-68	Epithelial cells	PLS1	0.0128077	4.42196	0.0507368	0.0413906	0.00824238
	2.78424e-54	2.40144	0.725	0.008	4.31417e-50	Epithelial cells	ENSGALG00015008193	0.0128628	4.35917	0.0484234	0.039182	0.0513951
	2.98363e-79	2.40116	0.936	0.174	4.62314e-75	Epithelial cells	SPINT1	0.206637	5.41679	0.216262	0.429639	0.517944
	2.21219e-73	2.38014	0.889	0.049	3.42778e-69	Epithelial cells	GATA6	0.0998129	4.7806	0.840915	0.10549	0.0240876
	1.36073e-39	2.37089	0.563	0.008	2.10845e-35	Epithelial cells	SLC34A2	0.0127052	4.24775	0.0603092	0.0663167	0.00332825
	1.58122e-55	2.36115	0.679	0.014	2.4501e-51	Epithelial cells	ENSGALG00015012586	0.0280641	4.28959	0.0419025	0.0508524	0.106966
	6.19636e-70	2.35798	0.831	0.01	9.60126e-66	Epithelial cells	ENSGALG00015020981	0.0183102	4.23038	0.0386763	0.088122	0.0267563
	4.75457e-74	2.30531	0.838	0.017	7.3672e-70	Epithelial cells	ENSGALG00015009757	0.0231159	4.06631	0.0517813	0.0709043	0.0627745
	2.54324e-71	2.3038	0.897	0.114	3.94075e-67	Epithelial cells	ENSGALG00015001255	0.177079	4.80682	0.182657	0.0813651	0.282385
	1.918e-65	2.29412	0.773	0.024	2.97193e-61	Epithelial cells	C1H3ORF52	0.029855	4.13524	0.0718159	0.432219	0.810373
	1.14169e-64	2.2854	0.853	0.096	1.76905e-60	Epithelial cells	SLC9A3R1	0.109697	4.45329	0.110371	0.51093	0.106368
	1.24025e-67	2.28315	0.952	0.569	1.92176e-63	Epithelial cells	ENSGALG00015025289	1.12647	9.27673	0.968411	0.504299	1.24328
	5.26584e-48	2.27732	0.652	0.005	8.15941e-44	Epithelial cells	ENSGALG00015012690	0.0096517	3.90426	0.0564926	0.067204	0.0105366
	1.37005e-68	2.27027	0.88	0.079	2.1229e-64	Epithelial cells	ENSGALG00015007686	0.148347	4.53223	0.157173	0.121438	0.0351683
	3.49803e-62	2.25716	0.77	0.017	5.4202e-58	Epithelial cells	NR5A2	0.0147685	4.09196	3.2358	0.0901824	0.0188634
	9.10726e-63	2.25594	0.747	0.006	1.41117e-58	Epithelial cells	ENSGALG00015016069	0.00978839	3.83609	0.0184452	0.104556	0.0563714
	4.82201e-32	2.23456	0.466	0.003	7.4717e-28	Epithelial cells	TMIGD1	0.00624973	3.73946	0.0511036	0.0134975	0.00390896
	3.23111e-66	2.23325	0.893	0.176	5.0066e-62	Epithelial cells	COTL1	0.283206	5.59904	3.54366	2.9924	1.37383
	5.2302e-56	2.2216	0.765	0.057	8.1042e-52	Epithelial cells	GPD1L2	0.104705	4.15241	0.0511986	0.170359	0.0357071
	2.5275e-73	2.20387	0.841	0.012	3.91637e-69	Epithelial cells	ENSGALG00015016294	0.0164343	3.68945	0.0341168	0.0643744	0.0261553
	8.78402e-72	2.2009	0.876	0.048	1.36108e-67	Epithelial cells	BAIAP2L1	0.0662243	3.93078	0.134342	0.311109	0.038959
	1.69998e-52	2.19257	0.97	0.854	2.63412e-48	Epithelial cells	S100A6	9.46909	45.8351	3.47101	3.49456	9.5243
	1.31771e-65	2.17171	0.792	0.011	2.0418e-61	Epithelial cells	GPA33	0.0143988	3.58097	0.108244	0.0540856	0.0179393
	3.97939e-57	2.163	0.892	0.269	6.16607e-53	Epithelial cells	ENSGALG00015005180	0.368419	5.36502	1.07251	2.29231	0.2947
	2.51392e-16	2.12573	0.277	0.003	3.89532e-12	Epithelial cells	FABP1	0.00758161	3.41751	0.0706131	0.170221	0.0121256
	5.58078e-25	2.12291	0.358	0.003	8.64742e-21	Epithelial cells	RBP2	0.00630833	3.39488	0.0401219	0.0805497	0.0592113
	1.90753e-67	2.11506	0.775	0.007	2.95571e-63	Epithelial cells	CKMT1B	0.00933587	3.37995	0.0597703	0.042926	0.0302753
	9.33957e-48	2.09392	0.909	0.591	1.44717e-43	Epithelial cells	HADH	1.00423	7.52596	0.798142	0.864482	0.916069
	4.09012e-46	2.0538	0.593	0.004	6.33764e-42	Epithelial cells	ENSGALG00015012315	0.00502564	3.17937	0.0257544	0.0351838	0.0653156
	5.21943e-71	2.04848	0.799	0.016	8.08751e-67	Epithelial cells	ENSGALG00015022550	0.0210804	3.23125	0.0591768	0.0664885	0.0406716
	1.06162e-64	2.02017	0.761	0.013	1.64498e-60	Epithelial cells	ENSGALG00015023027	0.0131963	3.13117	0.219412	0.094175	0.0477972
	2.49449e-54	2.00722	0.666	0.005	3.86522e-50	Epithelial cells	ENSGALG00015021802	0.00828858	3.05704	0.0248584	0.0338094	0.0176625
	7.88955e-45	2.00074	0.58	0.008	1.22249e-40	Epithelial cells	ENSGALG00015007086	0.0110152	3.04861	0.0456688	0.0156042	0.0100459
	1.64492e-46	1.98578	0.566	0.005	2.54881e-42	Epithelial cells	ENSGALG00015004731	0.0155647	3.02957	0.0416531	0.0610597	0.0562591
	3.81176e-53	1.97497	0.741	0.132	5.90632e-49	Epithelial cells	SDR16C5	0.135665	3.48604	0.237357	0.2323	0.319339
	9.60488e-61	1.96425	0.818	0.1	1.48828e-56	Epithelial cells	ARHGAP18	0.141141	3.6487	0.769212	0.925485	2.53313
	3.94738e-59	1.96248	0.741	0.005	6.11647e-55	Epithelial cells	ENSGALG00015005814	0.00784034	2.93106	0.0303988	0.0283744	0.00991652
	3.88525e-55	1.94983	0.673	0.004	6.02019e-51	Epithelial cells	ENSGALG00015016083	0.00770884	2.89543	0.0259721	0.0154195	0.0245593
	1.79398e-43	1.94829	0.92	0.447	2.77977e-39	Epithelial cells	ENSGALG00015004871	1.85745	9.76711	0.419891	0.382351	0.536522
	3.30247e-39	1.94553	0.562	0.028	5.11717e-35	Epithelial cells	ACE	0.0348833	2.99254	0.100287	0.0648907	0.0349627
	7.45362e-56	1.94177	0.728	0.013	1.15494e-51	Epithelial cells	HNF4beta	0.0168263	2.90821	0.0167973	0.0204262	0.056677
	6.19774e-48	1.93553	0.88	0.404	9.60339e-44	Epithelial cells	ENSGALG00015012671	0.542499	4.88563	0.407336	0.466315	0.531738
	1.09543e-47	1.91417	0.966	0.772	1.69738e-43	Epithelial cells	TCF7L2	2.9649	14.077	6.09524	2.47226	2.87153
	2.81198e-66	1.91042	0.843	0.114	4.35717e-62	Epithelial cells	ENSGALG00015021846	0.223299	3.70814	0.926501	0.114452	2.3818
	8.64335e-53	1.90629	0.817	0.18	1.33929e-48	Epithelial cells	ENSGALG00015024792	0.189589	3.5574	0.546424	1.10201	0.239221
	8.66733e-59	1.89961	0.922	0.361	1.343e-54	Epithelial cells	ENSGALG00015007191	0.763349	6.72488	21.5832	0.194245	1.29864
	1.57367e-68	1.89777	0.798	0.01	2.43841e-64	Epithelial cells	ENSGALG00015013324	0.0128197	2.77825	0.0288361	0.0439574	0.0299492
	5.23009e-48	1.89335	0.865	0.518	8.10402e-44	Epithelial cells	GSTM2	0.859385	5.83362	0.250975	0.47478	0.639876
	3.42805e-49	1.89278	0.781	0.078	5.31176e-45	Epithelial cells	MET	0.175603	3.42028	1.15409	0.0660243	0.421013
	3.04374e-36	1.88452	0.565	0.004	4.71628e-32	Epithelial cells	MTTP	0.00536377	2.71334	0.0117684	0.00868049	0.0221552
	1.67176e-49	1.87012	0.685	0.043	2.59039e-45	Epithelial cells	CYP3A4	0.0469044	2.82765	0.0391543	0.0750228	0.0100604
	5.93094e-51	1.86807	0.914	0.588	9.18999e-47	Epithelial cells	MGST3	1.0701	6.54768	1.2396	0.852868	1.04913
	2.52966e-49	1.8605	0.612	0.005	3.91971e-45	Epithelial cells	ENSGALG00015010068	0.00831007	2.66114	0.0124768	0.00448569	0
	1.56073e-60	1.85811	0.763	0.011	2.41835e-56	Epithelial cells	ENSGALG00015018797	0.0145905	2.68243	0.0359044	0.0519588	0.0149413
	2.60891e-47	1.85336	0.93	0.618	4.0425e-43	Epithelial cells	CHKA	1.76411	8.98866	1.60414	0.923743	3.9685
	9.3883e-63	1.85168	0.782	0.009	1.45472e-58	Epithelial cells	USH1C	0.0140763	2.66729	0.0704416	0.0593738	0.0301489
	2.49943e-44	1.84377	0.561	0.003	3.87287e-40	Epithelial cells	ENSGALG00015022051	0.00536443	2.61381	0.0378509	0.04849	0.00185029
	1.74059e-42	1.83806	0.597	0.005	2.69705e-38	Epithelial cells	ENSGALG00015014947	0.00705259	2.60614	0.0544366	0.0428985	0.0136203
	4.28177e-52	1.83387	0.732	0.029	6.63461e-48	Epithelial cells	ENSGALG00015028651	0.0415174	2.71471	0.0333501	0.0638066	0.0542933
	1.81601e-54	1.83245	0.912	0.38	2.81391e-50	Epithelial cells	ENSGALG00015012363	0.991972	6.22112	2.83943	0.53211	2.84434
	3.684e-45	1.82846	0.635	0.028	5.70836e-41	Epithelial cells	BMP3	0.111858	2.93615	0.0361173	0.0428354	0.0200642
	2.48907e-60	1.82636	0.731	0.006	3.85681e-56	Epithelial cells	CDHR5	0.00848512	2.58031	0.0359294	0.0402183	0.00347431
	7.1088e-56	1.82272	0.945	0.458	1.10151e-51	Epithelial cells	MYO6	0.940111	5.89416	2.48083	0.191829	1.16706
	2.04279e-52	1.81729	0.951	0.733	3.1653e-48	Epithelial cells	EDF1	1.93246	9.2493	1.33498	1.28446	1.85991
	5.20545e-53	1.80653	0.712	0.06	8.06585e-49	Epithelial cells	ENSGALG00015026016	0.0706237	2.75862	0.0582822	0.26252	0.0490182
	7.48889e-54	1.79884	0.695	0.021	1.1604e-49	Epithelial cells	SCIN	0.0201469	2.83323	0.101732	3.60898	0.0464543
	8.62994e-64	1.79842	0.789	0.024	1.33721e-59	Epithelial cells	TSPAN13	0.0259525	2.60782	0.645453	0.0636392	0.134819
	8.51457e-45	1.79431	0.922	0.687	1.31933e-40	Epithelial cells	ZNF706	1.44986	7.49777	1.38711	1.49761	1.44967
	6.87444e-49	1.77028	0.657	0.007	1.06519e-44	Epithelial cells	ENSGALG00015006134	0.00799983	2.44181	0.0269214	0.0376523	0.0106386
	3.46318e-55	1.76116	0.673	0.014	5.36619e-51	Epithelial cells	ENSGALG00015020295	0.0227772	2.46625	0.0420801	0.0045929	0.0146264
	6.09482e-35	1.76062	0.539	0.006	9.44393e-31	Epithelial cells	ENSGALG00015007765	0.00900011	2.42675	0.030437	0.0872316	0.0335632
	2.5275e-73	1.75893	0.797	0.019	3.91637e-69	Epithelial cells	ENSGALG00015005987	0.0171589	2.75642	0.0281379	4.17129	0.00782625
	4.11229e-57	1.75302	0.712	0.018	6.37199e-53	Epithelial cells	PARD6B	0.0252252	2.4591	0.0370021	0.0285848	0.104084
	7.76929e-59	1.74847	0.699	0.007	1.20385e-54	Epithelial cells	ENSGALG00015007762	0.0079283	2.39364	0.0265941	0.0809293	0.0256271
	1.11888e-63	1.7462	0.708	0.005	1.73371e-59	Epithelial cells	TMPRSS2	0.00681624	2.38292	0.04723	0.0516564	0.00412047
	2.47452e-34	1.74253	0.61	0.096	3.83427e-30	Epithelial cells	AREG	0.332694	3.42515	0.0600902	0.138844	0.145387
	2.31297e-24	1.73917	0.798	0.4	3.58394e-20	Epithelial cells	EMP1	2.74481	11.653	5.85394	1.05092	6.46597
	1.24052e-56	1.73664	0.728	0.035	1.92219e-52	Epithelial cells	PERPB	0.0601972	2.53029	0.0411901	0.0271725	0.0756521
	2.70259e-62	1.7366	0.711	0.003	4.18767e-58	Epithelial cells	ENSGALG00015006136	0.00495594	2.35059	0.0268448	0.0111904	0.00555086
	1.36581e-45	1.73205	0.637	0.073	2.11631e-41	Epithelial cells	ENSGALG00015017136	0.0806533	2.5954	0.122364	0.118141	0.0995899
	5.18614e-61	1.72667	0.73	0.008	8.03592e-57	Epithelial cells	ENSGALG00015002923	0.0122808	2.35464	0.0350923	0.0322843	0.0663346
	1.93133e-52	1.72595	0.681	0.01	2.9926e-48	Epithelial cells	PLEK2	0.0143839	2.35857	0.0377022	0.0348015	0.0246141
	5.49003e-32	1.72075	0.924	0.664	8.50681e-28	Epithelial cells	ENSGALG00015010406	3.22545	12.6653	2.79096	0.76664	1.35843
	4.73374e-56	1.71656	0.729	0.004	7.33493e-52	Epithelial cells	ENSGALG00015016228	0.00597888	2.30861	0.00763955	0.0316651	0.0206588
	3.37985e-55	1.70217	0.714	0.006	5.23708e-51	Epithelial cells	ENSGALG00015021126	0.00651111	2.27897	0.0411936	0.0349222	0.0097784
	5.10741e-38	1.68004	0.894	0.546	7.91393e-34	Epithelial cells	C2H6orf52	0.966098	5.27849	0.969317	0.711613	0.851266
	2.33176e-39	1.6789	0.951	0.819	3.61307e-35	Epithelial cells	ANXA2	4.12341	15.2733	3.69909	1.71836	6.09731
	3.6177e-45	1.67365	0.646	0.028	5.60562e-41	Epithelial cells	SLC1A1	0.0367531	2.30565	0.0116167	0.029952	0.0328463
	1.26616e-65	1.65596	0.77	0.069	1.96192e-61	Epithelial cells	ENSGALG00015012858	0.0882574	2.43916	0.0703834	0.242043	0.0800307
	1.67375e-55	1.64833	0.787	0.118	2.59347e-51	Epithelial cells	CALML4	0.143052	2.57816	0.0788384	0.135995	0.0959199
	2.8943e-47	1.64502	0.644	0.012	4.48472e-43	Epithelial cells	CLIC5	0.0169217	2.18099	0.0192141	0.0237721	0.0152218
	1.37976e-42	1.64398	0.755	0.179	2.13794e-38	Epithelial cells	SLC35A3	0.212395	2.81258	0.333564	0.451167	0.250382
	6.28276e-55	1.64296	0.649	0.015	9.73514e-51	Epithelial cells	GATA5	0.020763	2.1908	0.0550531	0.0380049	0.0234832
	2.75614e-40	1.62278	0.781	0.118	4.27063e-36	Epithelial cells	EREG	0.824411	4.52255	0.108499	0.147347	0.280657
	5.29826e-53	1.62041	0.772	0.12	8.20965e-49	Epithelial cells	CYP2J21	0.125753	2.47557	0.112959	0.346311	0.117747
	7.59234e-31	1.6196	0.853	0.55	1.17643e-26	Epithelial cells	GPX4	0.978128	5.07138	0.46602	1.19538	1.0345
	5.80907e-33	1.60998	0.561	0.041	9.00115e-29	Epithelial cells	ENSGALG00015019502	0.0677318	2.25736	0.0245122	0.0182826	0.185898
	8.48207e-64	1.60983	0.714	0.008	1.3143e-59	Epithelial cells	UGT8	0.00773329	2.09007	0.0436284	0.0685261	0.294925
	3.9037e-50	1.60784	0.613	0.035	6.04878e-46	Epithelial cells	SMIM5	0.0382354	2.186	0.0445008	0.103603	0.605648
	7.83733e-43	1.58979	0.574	0.007	1.21439e-38	Epithelial cells	ENSGALG00015010604	0.0136421	2.05496	0.0567527	0.0367222	0.0249901
	5.35275e-37	1.58948	0.879	0.566	8.29408e-33	Epithelial cells	MYL12B	0.924125	4.80519	1.44605	0.893008	0.686711
	2.2149e-39	1.58377	0.871	0.393	3.43199e-35	Epithelial cells	ENSGALG00015016161	0.742862	4.32227	2.14183	0.867435	1.64845
	3.54647e-61	1.58088	0.789	0.124	5.49526e-57	Epithelial cells	KIF21A	0.180816	2.58287	0.281028	0.266371	1.56603
	2.72425e-39	1.58061	0.642	0.078	4.22123e-35	Epithelial cells	ENSGALG00015000291	0.112447	2.38705	0.383172	0.828383	0.104525
	1.20962e-48	1.58009	0.894	0.561	1.8743e-44	Epithelial cells	ARPC1A	0.971493	4.87931	0.807113	0.659767	1.41972
	2.742e-36	1.57959	0.785	0.403	4.24873e-32	Epithelial cells	ENSGALG00015012234	0.547773	3.62007	0.647668	0.357249	0.623333
	8.99177e-53	1.56765	0.696	0.009	1.39327e-48	Epithelial cells	ENSGALG00015021148	0.0121688	2.01	0.0780072	0.114419	0.0120587
	6.28585e-60	1.56586	0.739	0.017	9.73992e-56	Epithelial cells	ENSGALG00015024539	0.0190013	2.01815	0.0174123	0.0416309	0.0166795
	5.38305e-40	1.55677	0.629	0.105	8.34104e-36	Epithelial cells	HTATIP2	0.122989	2.30844	0.1434	0.191603	0.0971799
	5.61662e-43	1.55592	0.699	0.178	8.70296e-39	Epithelial cells	SERPINB6	0.19293	2.50996	0.196534	0.214722	0.224453
	1.49133e-50	1.54977	0.663	0.004	2.31081e-46	Epithelial cells	ENSGALG00015005827	0.00452226	1.94344	0.021288	0.0254253	0.0183703
	1.09049e-50	1.54897	0.679	0.006	1.68971e-46	Epithelial cells	IHH	0.00738118	1.95121	0.0158765	0.0505921	0.0187667
	1.73331e-38	1.54171	0.809	0.431	2.68576e-34	Epithelial cells	CAT	0.645763	3.803	0.671828	0.766961	0.735123
	1.29585e-47	1.54022	0.637	0.007	2.00792e-43	Epithelial cells	ENSGALG00015024909	0.00849503	1.94314	0.0182831	0.154009	0.0147669
	2.86248e-49	1.53632	0.678	0.049	4.43541e-45	Epithelial cells	C4BPG	0.0496943	2.0781	0.437502	0.232856	0.212269
	2.64481e-48	1.53204	0.788	0.197	4.09814e-44	Epithelial cells	BG2	0.333301	2.8894	0.445665	0.730745	0.440904
	1.61516e-32	1.53145	0.452	0.003	2.50269e-28	Epithelial cells	ENSGALG00015012246	0.00535246	1.91548	0.0495049	0.117028	0.00915912
	7.89721e-33	1.53135	0.631	0.125	1.22367e-28	Epithelial cells	ENSGALG00015012242	0.361295	4.27558	7.11575	15.6068	2.59606
	1.79311e-59	1.52883	0.984	0.82	2.77842e-55	Epithelial cells	SPTBN1	3.28509	11.9828	13.0026	1.5248	14.2794
	2.32462e-51	1.51717	0.634	0.004	3.60199e-47	Epithelial cells	ENSGALG00015024605	0.00531448	1.87848	0.0125787	0.0178985	0
	1.56504e-40	1.51225	0.568	0.006	2.42503e-36	Epithelial cells	SULT1C3	0.00920898	1.88212	0.0461182	0.0277196	0.0284105
	2.4585e-56	1.50936	0.664	0.009	3.80944e-52	Epithelial cells	ENSGALG00015024526	0.0096968	1.87479	0.0226003	0.00862156	0.00448489
	4.40763e-42	1.50717	0.771	0.257	6.82962e-38	Epithelial cells	CIB1	0.283838	2.68476	0.452254	0.658509	0.444782
	1.44731e-17	1.50617	0.285	0.002	2.24261e-13	Epithelial cells	ENSGALG00015022000	0.00595525	1.86082	0.0256959	0.0459667	0.0045418
	2.07001e-40	1.50463	0.639	0.064	3.20749e-36	Epithelial cells	MELTF	0.0763915	2.05446	0.0772085	0.0457117	0.1521
	9.81023e-38	1.49999	0.871	0.501	1.5201e-33	Epithelial cells	TAOK3	0.847044	4.28195	0.311752	2.17276	0.737261
	1.22328e-07	1.49986	0.538	0.424	0.00189547	Epithelial cells	ENSGALG00015005034	0.977775	4.63597	1.5506	1.41463	0.630619
	4.07847e-48	1.49641	0.831	0.291	6.31959e-44	Epithelial cells	ENSGALG00015011995	0.47237	3.15086	0.148482	0.775647	0.15949
	1.01401e-48	1.49585	0.669	0.034	1.57121e-44	Epithelial cells	CYP4F11	0.0353749	1.92271	0.0258018	0.084082	0.0350481
	4.12521e-41	1.49148	0.593	0.008	6.39201e-37	Epithelial cells	MGST2	0.0101295	1.85275	0.0594387	0.174195	0.0141486
	1.9078e-49	1.4911	0.698	0.055	2.95614e-45	Epithelial cells	ENSGALG00015006105	0.0624476	2.42526	0.0617993	7.07819	0.0182858
	1.2164e-31	1.48066	0.482	0.006	1.88482e-27	Epithelial cells	ADH6	0.00932954	1.82105	0.0146099	0.0724388	0.012952
	9.97751e-31	1.47982	0.809	0.518	1.54602e-26	Epithelial cells	ALDH2	0.819339	4.02753	0.43442	0.463869	0.504462
	7.46998e-49	1.47756	0.61	0.006	1.15747e-44	Epithelial cells	MALL	0.00603959	1.81771	0.332729	0.022553	0.0555371
	2.49453e-54	1.47746	0.684	0.008	3.86528e-50	Epithelial cells	IL22RA1	0.00874431	1.81072	0.0374275	0.0200779	0.00475094
	1.93779e-33	1.47584	0.778	0.26	3.00261e-29	Epithelial cells	ENSGALG00015017637	0.85085	4.08677	0.313945	0.489745	0.245612
	3.29385e-46	1.47543	0.62	0.016	5.10383e-42	Epithelial cells	ENSGALG00015019211	0.0125359	2.24262	0.0179707	6.86669	0.0764165
	6.32858e-42	1.47031	0.878	0.512	9.80613e-38	Epithelial cells	JUP	0.89093	4.26371	2.5883	0.190627	0.762137
	8.18258e-35	1.46466	0.897	0.645	1.26789e-30	Epithelial cells	CAP1	1.27253	5.38201	1.44478	2.88535	1.39829
	7.17237e-46	1.45963	0.627	0.008	1.11136e-41	Epithelial cells	ENSGALG00015026912	0.00753802	1.78091	0.076672	0.023999	0.22898
	1.34282e-32	1.45358	0.421	0.005	2.0807e-28	Epithelial cells	ENSGALG00015022073	0.00930389	1.76941	0.0328046	0.0769859	0.00740115
	1.38708e-41	1.45298	0.703	0.088	2.14929e-37	Epithelial cells	ADGRG6	0.188614	2.56233	0.203163	4.54762	1.74849
	1.64529e-54	1.45258	0.681	0.019	2.54938e-50	Epithelial cells	ELOVL7	0.017082	1.84318	1.27006	0.135943	0.031838
	6.98391e-53	1.45239	0.683	0.015	1.08216e-48	Epithelial cells	CGN	0.0163717	1.78273	0.0285835	0.0277265	0.0210441
	1.23075e-49	1.44946	0.729	0.118	1.90705e-45	Epithelial cells	ENSGALG00015027779	0.130036	2.10571	0.425474	0.124957	0.418146
	1.33187e-34	1.44851	0.709	0.139	2.06374e-30	Epithelial cells	ENSGALG00015021894	0.296583	2.51013	0.0345936	0.0625826	0.163323
	9.56492e-10	1.44641	0.272	0.098	1.48208e-05	Epithelial cells	ENSGALG00015025432	0.20735	2.28137	0.0980116	0.162669	0.139896
	1.14006e-22	1.44365	0.753	0.437	1.76652e-18	Epithelial cells	ABCB1	2.12334	7.75526	1.02753	7.75589	0.712514
	1.40115e-49	1.4313	0.616	0.016	2.17107e-45	Epithelial cells	ENSGALG00015012296	0.0223385	1.75625	0.0218113	0.0152005	0.00555086
	9.10569e-37	1.4277	0.915	0.564	1.41093e-32	Epithelial cells	ENSGALG00015013648	1.4483	5.76261	7.15405	0.296327	1.96447
	1.61271e-37	1.42678	0.551	0.011	2.4989e-33	Epithelial cells	ADH1C	0.0139945	1.72844	0.0319684	0.0424318	0.0108909
	6.61534e-38	1.42658	0.727	0.198	1.02505e-33	Epithelial cells	HEXA	0.219661	2.28882	0.152439	0.432553	0.228265
	6.46423e-54	1.42073	0.653	0.011	1.00163e-49	Epithelial cells	CHMP4C	0.00991471	1.71527	0.170108	0.0327313	0.151349
	1.56091e-40	1.42014	0.557	0.025	2.41863e-36	Epithelial cells	ENSGALG00015023569	0.031779	1.76411	0.039045	0.0639088	0.0601056
	2.7296e-43	1.41978	0.522	0.012	4.22952e-39	Epithelial cells	PALMD	0.0130046	1.71662	0.131333	0.0271857	0.0417372
	2.78809e-39	1.41665	0.812	0.486	4.32014e-35	Epithelial cells	SCP2	0.723392	3.58205	0.518197	0.508366	0.811852
	3.75496e-33	1.41424	0.892	0.669	5.81831e-29	Epithelial cells	DBI	1.76234	6.3641	1.28931	1.45216	3.28615
	2.632e-47	1.41416	0.574	0.005	4.07828e-43	Epithelial cells	SHH	0.00647607	1.68369	0	0.0321508	0.0116039
	6.5917e-47	1.41341	0.615	0.007	1.02138e-42	Epithelial cells	ENSGALG00015024511	0.00864317	1.68799	0.0105805	0.0246989	0.0191929
	1.3714e-31	1.41218	0.492	0.011	2.12498e-27	Epithelial cells	ENSGALG00015012399	0.0170222	1.70568	0.0126073	0.00921769	0.00231078
	5.70634e-45	1.41183	0.598	0.034	8.84197e-41	Epithelial cells	FUT9	0.0388821	1.80197	0.0210293	0.0559078	1.4908
	1.94961e-39	1.40683	0.641	0.113	3.02093e-35	Epithelial cells	GSTO2	0.114256	1.96103	0.149612	0.178451	0.165492
	2.71222e-35	1.40409	0.477	0.003	4.20259e-31	Epithelial cells	ENSGALG00015009036	0.00460295	1.65989	0.0213498	0.0119577	0.00832668
	5.95746e-27	1.39094	0.865	0.517	9.23108e-23	Epithelial cells	ETNK1	0.917157	4.08036	1.38068	1.49084	0.944375
	9.812e-42	1.39046	0.82	0.456	1.52037e-37	Epithelial cells	ENSGALG00015012223	0.810412	3.7165	0.525919	0.583832	0.605546
	7.65438e-35	1.38886	0.57	0.035	1.18605e-30	Epithelial cells	MALRD1	0.081369	1.85418	0.763254	0.0191333	0.0437765
	1.8524e-12	1.38464	0.212	0.014	2.87029e-08	Epithelial cells	ENSGALG00015013967	0.0255327	1.68691	0.180325	0.0622909	0.0622214
	1.80765e-29	1.38205	0.685	0.191	2.80096e-25	Epithelial cells	PRKCD	0.332685	2.57391	0.0642101	1.99176	0.90732
	9.86768e-37	1.38153	0.564	0.07	1.529e-32	Epithelial cells	ENSGALG00015021127	0.0701545	1.78328	0.00607147	0.0483208	0.0243103
	5.27819e-41	1.38077	0.604	0.018	8.17855e-37	Epithelial cells	ENSGALG00015006023	0.0192837	1.66451	0.249968	0.0254834	0.0505665
	4.2968e-33	1.37997	0.784	0.35	6.65789e-29	Epithelial cells	BCHE	0.749592	3.4969	0.0534352	0.160959	0.944268
	1.12957e-30	1.37854	0.658	0.181	1.75027e-26	Epithelial cells	ENSGALG00015013426	0.232773	2.19468	0.094687	0.144644	0.230582
	1.33085e-27	1.37819	0.818	0.503	2.06216e-23	Epithelial cells	CYB5A	0.877468	3.85523	0.366873	0.908505	0.606106
	6.12473e-27	1.37171	0.885	0.624	9.49027e-23	Epithelial cells	PSAP	1.27203	5.35939	1.18722	9.12194	2.47083
	1.09216e-28	1.37134	0.421	0.01	1.6923e-24	Epithelial cells	ENSGALG00015008979	0.0155867	1.64144	0.358957	0.0191042	0.0306936
	3.76094e-30	1.36728	0.972	0.917	5.82758e-26	Epithelial cells	S100A10	11.4083	30.3664	7.54766	3.6751	9.42957
	1.0804e-34	1.36606	0.819	0.47	1.67408e-30	Epithelial cells	CD2AP	0.793029	3.66729	1.79694	0.855728	0.904301
	4.99928e-41	1.3647	0.672	0.134	7.74638e-37	Epithelial cells	ENSGALG00015029437	0.205592	2.09366	0.0457451	0.174601	0.0846225
	6.19515e-44	1.36356	0.597	0.039	9.59938e-40	Epithelial cells	ENSGALG00015024574	0.0453379	1.69197	0.059084	0.085729	0.0159668
	5.76115e-51	1.36325	0.622	0.004	8.9269e-47	Epithelial cells	CDX2	0.00641643	1.59026	0.00994128	0.0202113	0.0137401
	7.43711e-33	1.35382	0.733	0.259	1.15238e-28	Epithelial cells	RHOBTB1	0.56283	2.94311	0.0982309	0.0896442	0.305572
	1.3161e-31	1.35045	0.701	0.243	2.03929e-27	Epithelial cells	CISD3	0.296905	2.29185	0.138816	0.127403	0.320513
	1.12534e-35	1.3494	0.873	0.606	1.74372e-31	Epithelial cells	ENSGALG00015024280	1.07697	4.35963	1.16891	2.0526	1.41643
	1.59981e-37	1.34517	0.723	0.167	2.47891e-33	Epithelial cells	VAMP2	0.393752	2.55791	0.80059	0.508581	0.183322
	2.79376e-46	1.34212	0.609	0.03	4.32893e-42	Epithelial cells	ENSGALG00015015501	0.0386654	1.63519	0.0486333	0.0562463	0.0608816
	1.7109e-22	1.34169	0.371	0.019	2.65103e-18	Epithelial cells	ENSGALG00015008990	0.0230036	1.59345	0.0430057	0.023052	0.0188346
	1.20556e-37	1.3416	0.736	0.177	1.86801e-33	Epithelial cells	ENSGALG00015016945	0.253826	2.22123	0.790248	0.653095	0.274866
	1.29085e-38	1.33282	0.714	0.255	2.00017e-34	Epithelial cells	ENSGALG00015006327	0.292621	2.25493	0.165193	0.359955	0.291164
	6.10545e-12	1.32728	0.283	0.064	9.4604e-08	Epithelial cells	ENSGALG00015021799	0.0847321	1.73815	0.0651689	0.0606882	0.83785
	9.76936e-41	1.32715	0.525	0.003	1.51376e-36	Epithelial cells	PDZK1IP1	0.0038737	1.51945	0.0121408	0.0120068	0
	5.8583e-29	1.32627	0.453	0.02	9.07743e-25	Epithelial cells	SPNS2	0.0272227	1.73378	4.14495	0.0592193	0.0350366
	3.66685e-15	1.32603	0.261	0.002	5.68179e-11	Epithelial cells	ENSGALG00015014796	0.00423809	1.51877	0.0140296	0.0140063	0.00908361
	2.04443e-32	1.32404	0.54	0.057	3.16785e-28	Epithelial cells	ENSGALG00015016577	0.0682322	1.6856	0.276408	0.0853756	0.162069
	2.07922e-30	1.31876	0.674	0.126	3.22176e-26	Epithelial cells	ENSGALG00015012152	0.367947	2.47117	0.381852	0.356126	2.80356
	3.10108e-22	1.31239	0.656	0.32	4.80513e-18	Epithelial cells	ENSGALG00015005599	0.471859	2.63695	0.316645	0.375305	0.169643
	1.13263e-42	1.30991	0.661	0.094	1.75501e-38	Epithelial cells	ITGA6	0.1152	1.86382	1.5062	0.355013	1.51129
	1.0887e-36	1.30903	0.69	0.188	1.68695e-32	Epithelial cells	ENSGALG00015026391	0.190967	1.96341	0.147951	0.380347	0.341868
	9.01488e-36	1.30651	0.932	0.757	1.39685e-31	Epithelial cells	APLP2	2.15487	6.89875	2.58551	3.17686	3.11101
	3.93248e-34	1.3043	0.894	0.657	6.09338e-30	Epithelial cells	PIN4	1.38472	4.83099	0.739637	0.889701	1.08997
	4.28813e-33	1.30387	0.46	0.054	6.64445e-29	Epithelial cells	ENSGALG00015001101	0.0547995	1.60489	0.0478822	0.0799375	0.0368215
	7.4967e-42	1.29797	0.803	0.249	1.16161e-37	Epithelial cells	HPGDS	1.04204	3.9136	0.095702	0.106506	0.164046
	6.56307e-28	1.29781	0.784	0.297	1.01695e-23	Epithelial cells	ZZEF1	0.449144	2.66109	2.08859	1.11774	0.479203
	1.96938e-29	1.29638	0.586	0.1	3.05155e-25	Epithelial cells	ITPKA	0.148878	1.86916	0.231445	0.934315	0.203103
	2.64104e-56	1.28839	0.711	0.103	4.0923e-52	Epithelial cells	VDAC1	0.115307	1.74585	0.051422	0.42565	0.414994
	1.71985e-18	1.28768	0.775	0.582	2.66491e-14	Epithelial cells	ENSGALG00015017990	1.10176	4.09758	0.756066	0.96832	0.529852
	2.24525e-44	1.28627	0.557	0.012	3.47901e-40	Epithelial cells	ENSGALG00015011806	0.0143005	1.47734	0.0442693	0.0546072	0.0230185
	9.31733e-37	1.28568	0.88	0.52	1.44372e-32	Epithelial cells	ENSGALG00015023477	0.80056	3.45903	2.50883	0.454834	1.86588
	4.04151e-39	1.28545	0.792	0.438	6.26232e-35	Epithelial cells	AK2	0.617022	2.92397	0.394124	0.507508	0.469167
	6.01294e-47	1.28262	0.613	0.004	9.31706e-43	Epithelial cells	ENSGALG00015016266	0.00444454	1.44703	0.0639844	0.0261333	0.00639209
	1.57258e-23	1.2801	0.427	0.027	2.43671e-19	Epithelial cells	ENSGALG00015011688	0.0258292	1.49197	0.0447618	0.0226278	0.0328726
	1.68937e-49	1.27717	0.766	0.183	2.61768e-45	Epithelial cells	PTPRJ	0.235711	2.38647	0.0265338	4.29513	7.88127
	1.03141e-22	1.27535	0.488	0.055	1.59816e-18	Epithelial cells	ENSGALG00015024070	0.0963573	1.68072	0.907032	0.0517199	0.0820458
	4.05378e-14	1.27407	0.571	0.27	6.28133e-10	Epithelial cells	MSMO1	0.950191	3.66227	0.330104	0.335476	1.02206
	5.42388e-40	1.27272	0.502	0.009	8.40431e-36	Epithelial cells	ENSGALG00015002945	0.00943482	1.44034	0.00585077	0.0405303	0.00196393
	6.59284e-47	1.27116	0.736	0.165	1.02156e-42	Epithelial cells	ENSGALG00015024078	0.194568	1.86986	0.0487867	0.100233	0.0705429
	2.59447e-39	1.26935	0.68	0.112	4.02013e-35	Epithelial cells	ENSGALG00015007520	0.158596	1.9555	2.99374	1.31368	0.0432484
	4.46861e-31	1.26789	0.603	0.134	6.92412e-27	Epithelial cells	ENSGALG00015011674	0.137012	1.74616	0.205245	0.227067	0.171769
	1.97856e-38	1.26659	0.879	0.603	3.06578e-34	Epithelial cells	ACAD9	1.11596	4.08031	1.02315	1.09977	0.846797
	4.12521e-41	1.26346	0.498	0.006	6.39201e-37	Epithelial cells	ENSGALG00015020877	0.00893593	1.42789	0.12272	0.0407829	0.00433796
	2.91147e-32	1.26108	0.684	0.209	4.51133e-28	Epithelial cells	ALDH3A2	0.22573	1.94155	0.215564	0.276017	0.288676
	3.04313e-42	1.25994	0.539	0.004	4.71533e-38	Epithelial cells	ENSGALG00015005840	0.00509822	1.40816	0.00672835	0.0223222	0.0101483
	3.82902e-36	1.25919	0.696	0.284	5.93307e-32	Epithelial cells	ENSGALG00015013541	0.365236	2.27931	0.303251	0.640938	0.321605
	2.64089e-23	1.25771	0.542	0.197	4.09206e-19	Epithelial cells	GPT2	0.344803	2.19866	0.0560169	0.111737	0.598531
	1.4783e-40	1.25724	0.623	0.05	2.29062e-36	Epithelial cells	CLIC3	0.0605074	1.53339	0.0429648	0.0334156	0.0801051
	6.94387e-32	1.25649	0.813	0.45	1.07595e-27	Epithelial cells	TALDO1	0.672117	3.08509	1.2881	1.93653	0.695824
	3.65946e-31	1.25359	0.407	0.003	5.67033e-27	Epithelial cells	CDKN2B	0.00414594	1.39468	0.00438073	0.0106331	0.00866228
	2.52966e-49	1.25062	0.614	0.006	3.91971e-45	Epithelial cells	ENSGALG00015009022	0.007433	1.39796	0.0159878	0.0190406	0.00391052
	3.41447e-45	1.25008	0.618	0.032	5.29072e-41	Epithelial cells	ENSGALG00015002030	0.0378629	1.46998	0.0773881	0.0268243	0.061645
	8.35897e-31	1.24751	0.64	0.141	1.29522e-26	Epithelial cells	ENSGALG00015021856	0.145263	1.79118	0.755722	1.02608	0.293993
	7.55832e-38	1.24746	0.686	0.187	1.17116e-33	Epithelial cells	SLC22A23	0.323682	2.34805	1.58507	3.15823	0.755608
	2.71222e-35	1.24374	0.483	0.004	4.20259e-31	Epithelial cells	CLDN1	0.00592847	1.38458	0.0347433	0.0314547	0.00782719
	3.12811e-43	1.23726	0.53	0.003	4.84701e-39	Epithelial cells	ENSGALG00015009959	0.00352127	1.36622	0.0107259	0.00526082	0.00639209
	2.76967e-43	1.23711	0.601	0.04	4.2916e-39	Epithelial cells	ENSGALG00015016709	0.0451708	1.52271	1.62393	0.0935796	0.0541415
	7.89945e-30	1.23078	0.417	0.003	1.22402e-25	Epithelial cells	ENSGALG00015012328	0.00311198	1.35679	0.0272538	0.031769	0.0115205
	2.13041e-31	1.23059	0.825	0.417	3.30107e-27	Epithelial cells	PDXK	0.790179	3.21762	0.157195	1.64261	0.551227
	1.44423e-44	1.2254	0.586	0.045	2.23784e-40	Epithelial cells	ENSGALG00015026656	0.0578264	1.48289	0.12202	0.166688	0.125225
	3.27781e-42	1.22154	0.613	0.054	5.07896e-38	Epithelial cells	ENSGALG00015003103	0.0574154	1.46582	0.047117	0.0779915	0.0245479
	3.38283e-33	1.22012	0.496	0.03	5.2417e-29	Epithelial cells	ENSGALG00015006505	0.0286281	1.42987	0.925582	0.0314425	0.108088
	1.63949e-48	1.21864	0.574	0.004	2.5404e-44	Epithelial cells	ENSGALG00015021737	0.0041802	1.33809	0.0142657	0.0183979	0.00418
	1.61516e-40	1.21863	0.579	0.01	2.50268e-36	Epithelial cells	GMIP	0.00690331	1.38538	0.0666595	0.77615	0.00822605
	1.44984e-32	1.2137	0.731	0.378	2.24653e-28	Epithelial cells	CHMP1B	0.479635	2.45577	0.765285	0.652938	0.703858
	4.80162e-13	1.21248	0.522	0.319	7.44011e-09	Epithelial cells	HMGCS1	0.9002	3.4178	0.36796	1.24072	1.58503
	5.2456e-31	1.20987	0.638	0.142	8.12806e-27	Epithelial cells	FBXO25	0.160542	1.71924	0.604048	0.52442	0.180144
	1.6099e-34	1.2087	0.602	0.118	2.49454e-30	Epithelial cells	KCNK7	0.137372	1.65327	0.0364348	0.72176	0.0419674
	1.02794e-28	1.2079	0.884	0.601	1.59279e-24	Epithelial cells	ENSGALG00015013331	1.37991	4.75156	8.64509	0.416762	3.61104
	3.26201e-36	1.20784	0.445	0.003	5.05449e-32	Epithelial cells	TINAG	0.00373464	1.31887	0.003173	0.0112124	0.00185029
	5.52293e-44	1.20504	0.548	0.003	8.55779e-40	Epithelial cells	ENSGALG00015011524	0.00404897	1.31633	0.0160397	0.0244453	0.00799173
	2.38806e-37	1.20335	0.955	0.769	3.7003e-33	Epithelial cells	SPTAN1	2.1222	6.28199	4.10599	0.829985	6.14053
	1.52023e-30	1.20308	0.662	0.313	2.3556e-26	Epithelial cells	SCCPDH	0.388213	2.1962	0.441234	0.391687	0.302009
	3.04672e-20	1.19901	0.619	0.315	4.72089e-16	Epithelial cells	ENSGALG00015018414	0.471332	2.38166	0.361863	0.520163	0.697785
	5.0232e-42	1.19623	0.694	0.231	7.78344e-38	Epithelial cells	ANXA4	0.260708	1.88893	0.218986	0.290107	0.264554
	3.39518e-34	1.19057	0.687	0.218	5.26083e-30	Epithelial cells	ACOX1	0.245076	1.90594	0.307421	1.42102	0.341121
	3.72131e-43	1.18959	0.779	0.333	5.76617e-39	Epithelial cells	PCYT2	0.409354	2.23783	0.686673	0.613924	0.558161
	1.84996e-07	1.18877	0.717	0.586	0.00286652	Epithelial cells	PRDX6	1.01155	3.58234	0.619594	1.17423	1.1054
	1.63052e-42	1.18844	0.53	0.021	2.52649e-38	Epithelial cells	DENND5B	0.0225645	1.33879	0.0889236	0.135641	0.0345245
	2.30579e-40	1.18816	0.531	0.002	3.57282e-36	Epithelial cells	SLC51A	0.00279434	1.28601	0.00412115	0.0124808	0.024843
	3.08302e-29	1.18613	0.865	0.65	4.77714e-25	Epithelial cells	DAP	1.55596	4.71725	0.313995	0.777209	0.813133
	4.59806e-44	1.18507	0.547	0.005	7.12469e-40	Epithelial cells	ENSGALG00015027790	0.00641274	1.28954	0.00941239	0.0198478	0.0260531
	4.35426e-33	1.1823	0.725	0.227	6.74692e-29	Epithelial cells	RPS6KA1	0.288712	1.9711	0.22977	1.30149	0.165066
	9.71389e-28	1.18062	0.985	0.76	1.50517e-23	Epithelial cells	ENSGALG00015020911	4.72874	11.7098	0.436532	3.03533	2.76575
	1.18476e-36	1.17904	0.783	0.347	1.83579e-32	Epithelial cells	ANK3	0.951727	3.39452	0.165702	0.417119	2.27998
	2.20743e-45	1.17887	0.785	0.356	3.42042e-41	Epithelial cells	RAB11A	0.434736	2.26862	0.650043	0.63421	0.56896
	2.73603e-37	1.17795	0.936	0.835	4.23947e-33	Epithelial cells	FKBP1A	3.07876	8.33463	8.84123	1.2846	3.06982
	5.26348e-37	1.17611	0.734	0.275	8.15576e-33	Epithelial cells	DHRS4	0.333835	2.00019	0.236928	0.13651	0.307074
	9.01136e-32	1.17308	0.543	0.044	1.39631e-27	Epithelial cells	PTBP3	0.0532939	1.38479	0.0512285	0.218647	0.11949
	1.2693e-41	1.17043	0.548	0.005	1.96678e-37	Epithelial cells	CDS1	0.00588049	1.26676	0.0269817	0.0448079	0.00900782
	7.6274e-22	1.16907	0.824	0.508	1.18187e-17	Epithelial cells	ENSGALG00015002335	1.67566	4.94456	2.10583	0.514074	0.371169
	1.44062e-23	1.16213	0.792	0.495	2.23223e-19	Epithelial cells	ENSGALG00015011847	0.796847	2.99371	0.428853	0.456863	0.889299
	4.65873e-44	1.16136	0.991	0.971	7.2187e-40	Epithelial cells	ENSGALG00015026430	14.5643	33.8276	14.1925	14.1952	16.6922
	1.58274e-25	1.1608	0.693	0.248	2.45245e-21	Epithelial cells	ENSGALG00015026883	0.31154	1.93518	0.272285	0.30736	0.512249
	2.24111e-39	1.15615	0.527	0.004	3.47259e-35	Epithelial cells	ENSGALG00015011815	0.00426692	1.24118	0.0564739	0.0311879	0.00185029
	3.87648e-36	1.15438	0.546	0.02	6.0066e-32	Epithelial cells	TMC7	0.0182905	1.2904	0.106475	0.443552	0.00526482
	1.332e-33	1.15402	0.913	0.655	2.06394e-29	Epithelial cells	PDCD6IP	1.24294	4.0926	1.75272	2.93224	1.2574
	1.14509e-37	1.15155	0.507	0.008	1.77431e-33	Epithelial cells	ENSGALG00015014781	0.00871634	1.24066	0.00979229	0.00169694	0.0124382
	1.29077e-27	1.15133	0.875	0.49	2.00005e-23	Epithelial cells	PDGFA	1.96323	5.69823	1.50999	1.99381	7.99908
	3.46444e-20	1.14512	0.302	0.011	5.36814e-16	Epithelial cells	MME	0.0151564	1.255	0.00827673	0.220486	0.0122471
	1.3959e-44	1.14434	0.725	0.202	2.16294e-40	Epithelial cells	DOCK9	0.268234	2.26955	12.7684	1.18344	0.436354
	2.64983e-28	1.14377	0.622	0.209	4.1059e-24	Epithelial cells	MXD1	0.24764	1.76242	0.191206	0.369001	0.32036
	5.27504e-34	1.14371	0.644	0.154	8.17368e-30	Epithelial cells	ENSGALG00015027759	0.171181	1.60044	0.640213	0.0904046	0.220129
	6.09482e-35	1.14318	0.429	0.005	9.44393e-31	Epithelial cells	GPX2	0.00553792	1.22177	0.0118329	0.0212492	0
	1.39275e-32	1.14156	0.441	0.003	2.15806e-28	Epithelial cells	CIDEC	0.00361058	1.21626	0.011636	0.0405319	0.00449848
	5.31993e-36	1.14085	0.537	0.003	8.24323e-32	Epithelial cells	ENSGALG00015011131	0.00429983	1.21834	0.00993115	0.0677251	0.0252537
	2.24624e-35	1.13748	0.501	0.012	3.48056e-31	Epithelial cells	RASEF	0.0181676	1.24073	0.0214929	0.0295336	0.0240528
	1.78724e-23	1.13741	0.834	0.499	2.76933e-19	Epithelial cells	MICU2	0.992618	3.47002	1.45783	2.402	1.08219
	2.61761e-22	1.13665	0.649	0.264	4.05599e-18	Epithelial cells	FNIP2	0.524092	2.41423	2.88523	0.233276	0.47912
	3.15075e-42	1.13367	0.558	0.015	4.88208e-38	Epithelial cells	ENSGALG00015026082	0.0161055	1.23043	0.00190108	0.0102319	0.095331
	1.90288e-27	1.1281	0.795	0.519	2.94852e-23	Epithelial cells	PGRMC1	0.919538	3.13793	0.359205	0.228958	0.662271
	3.45898e-36	1.11977	0.52	0.036	5.35969e-32	Epithelial cells	EPHX1L	0.0413604	1.26369	0.0374736	0.0561855	0.0458501
	7.25995e-18	1.11724	0.688	0.472	1.12493e-13	Epithelial cells	GSTA2	0.930609	3.14513	0.194764	0.264009	1.56811
	3.5006e-33	1.11517	0.445	0.013	5.42418e-29	Epithelial cells	ENSGALG00015010401	0.0118646	1.25331	0.0128605	1.27747	0.022258
	1.54731e-40	1.11491	0.893	0.669	2.39756e-36	Epithelial cells	GNG5	1.52536	4.49548	1.58656	1.86767	1.88109
	1.5848e-23	1.10851	0.34	0.002	2.45565e-19	Epithelial cells	ENSGALG00015008349	0.00316693	1.16397	0.00964661	0.00464821	0.0336429
	6.23717e-43	1.10622	0.527	0.004	9.6645e-39	Epithelial cells	ENSGALG00015005833	0.00399659	1.16267	0.00649011	0.0268438	0.0076111
	1.59803e-34	1.10595	0.501	0.017	2.47614e-30	Epithelial cells	FBP1	0.0195607	1.21395	0.0183393	0.417643	0.0371803
	2.99184e-42	1.10503	0.611	0.047	4.63586e-38	Epithelial cells	ENSGALG00015025757	0.0522601	1.26836	0.0345289	0.0705106	0.273135
	1.32399e-20	1.1047	0.5	0.144	2.05153e-16	Epithelial cells	CYP4V2	0.187062	1.55008	0.17695	0.186333	0.0728779
	1.5553e-12	1.10345	0.835	0.745	2.40993e-08	Epithelial cells	TMSB15B	3.41007	8.73363	2.23386	7.85631	7.3849
	5.29307e-35	1.10111	0.495	0.024	8.20162e-31	Epithelial cells	BCL11B	0.0305476	1.31756	0.0622154	2.2497	0.0117917
	3.80468e-44	1.09887	0.573	0.015	5.89534e-40	Epithelial cells	ERBB3	0.0113949	1.18432	0.0109776	0.0412702	0.811545
	3.62281e-37	1.09802	0.5	0.036	5.61354e-33	Epithelial cells	ENSGALG00015007691	0.0543017	1.26762	0.0413095	0.153647	0.364874
	3.10814e-25	1.09015	0.708	0.32	4.81606e-21	Epithelial cells	ENSGALG00015004362	0.404085	1.98124	0.124692	0.449786	0.346146
	5.22763e-32	1.08741	0.668	0.229	8.10021e-28	Epithelial cells	STK40	0.251119	1.68423	0.514715	0.570293	0.353454
	2.81856e-34	1.0833	0.701	0.237	4.36736e-30	Epithelial cells	HECTD3	0.289823	1.73448	0.343398	0.32049	0.20874
	6.34286e-37	1.08298	0.599	0.083	9.82825e-33	Epithelial cells	ENSGALG00015019143	0.117451	1.52344	0.0477045	3.34904	0.397127
	1.74161e-14	1.08273	0.858	0.68	2.69863e-10	Epithelial cells	ENSGALG00015002453	1.92537	5.48947	2.64456	7.59882	2.04102
	4.68762e-24	1.08109	0.629	0.22	7.26347e-20	Epithelial cells	ABHD2	0.293591	1.76824	0.499706	0.813418	0.310957
	4.32203e-29	1.07548	0.457	0.022	6.69699e-25	Epithelial cells	ENSGALG00015000876	0.0224726	1.24196	1.77921	0.112015	1.34501
	7.61061e-33	1.07456	0.724	0.182	1.17926e-28	Epithelial cells	CADM1	0.734816	2.89241	0.117392	3.07118	8.00987
	3.85656e-26	1.07299	0.769	0.354	5.97573e-22	Epithelial cells	PKP4	0.552686	2.28798	1.8821	0.0869977	0.604059
	7.99087e-26	1.07217	0.444	0.023	1.23818e-21	Epithelial cells	CREB3L3	0.025812	1.15737	0.0327653	0.0266501	0.0376063
	2.16598e-28	1.07206	0.897	0.658	3.35619e-24	Epithelial cells	LAMP1	1.49983	4.27854	0.973801	2.54719	1.02999
	1.63435e-30	1.07091	0.66	0.22	2.53243e-26	Epithelial cells	ENSGALG00015016420	0.27275	1.66154	0.063578	0.153987	0.272513
	2.71466e-20	1.07008	0.71	0.398	4.20637e-16	Epithelial cells	CPNE8	1.01079	3.23821	1.03093	0.956548	1.91261
	7.48875e-30	1.06748	0.72	0.297	1.16038e-25	Epithelial cells	ENSGALG00015003723	0.408228	2.07872	2.6755	1.36087	0.953095
	5.31381e-27	1.06436	0.491	0.076	8.23375e-23	Epithelial cells	ENSGALG00015019742	0.148788	1.40463	0.288398	0.117545	0.113543
	2.52431e-38	1.0635	0.497	0.009	3.91142e-34	Epithelial cells	RASSF6	0.00777796	1.12169	0.18784	0.214243	0.0140619
	1.99055e-23	1.06302	0.658	0.292	3.08436e-19	Epithelial cells	ENSGALG00015002761	0.356215	1.87259	0.866841	0.817153	0.427818
	2.69371e-19	1.06209	0.607	0.229	4.1739e-15	Epithelial cells	PLIN4	0.269638	1.64545	0.0861571	0.261364	0.303174
	1.41545e-21	1.05681	0.452	0.114	2.19323e-17	Epithelial cells	IRF7	0.176859	1.46495	0.344132	0.472383	0.0649022
	1.83356e-22	1.05498	0.616	0.164	2.84109e-18	Epithelial cells	MYO1D	0.192405	1.47612	0.36191	0.0927936	0.0913132
	5.14418e-28	1.05298	0.634	0.157	7.97091e-24	Epithelial cells	GDPD1	0.154999	1.39959	0.18595	0.215499	0.125778
	1.72228e-13	1.05152	0.508	0.301	2.66868e-09	Epithelial cells	SLC11A2	0.384893	1.85811	0.369907	0.155937	0.318887
	3.06626e-23	1.05082	0.324	0.014	4.75116e-19	Epithelial cells	ALDH1A1	0.0426375	1.1578	0	0.026104	0.0354002
	2.34404e-07	1.05018	0.304	0.079	0.00363209	Epithelial cells	IFIH1	0.0956654	1.27068	0.0950003	0.134035	0.0974264
	7.34661e-33	1.04981	0.483	0.006	1.13836e-28	Epithelial cells	GOLPH3L	0.00646431	1.08534	0.0120442	0.0398018	0.00553971
	3.08839e-29	1.04842	0.422	0.027	4.78546e-25	Epithelial cells	TMCC3	0.0205783	1.25999	2.12371	1.75733	0.186217
	6.01955e-30	1.04606	0.721	0.264	9.32729e-26	Epithelial cells	TPD52	0.362264	1.83609	0.252849	1.01771	0.182887
	1.51549e-42	1.045	0.538	0.006	2.34826e-38	Epithelial cells	ENSGALG00015024343	0.00503731	1.08105	0.00622726	0.163827	0.00206024
	9.28422e-34	1.04202	0.533	0.021	1.43859e-29	Epithelial cells	SULT1B	0.0199867	1.10432	0.00754978	0.106743	0.0428725
	2.32876e-28	1.03946	0.709	0.296	3.60841e-24	Epithelial cells	TMEM41B	0.364868	1.8053	0.309832	0.399377	0.365115
	6.02234e-29	1.03669	0.526	0.121	9.33161e-25	Epithelial cells	ENSGALG00015024682	0.138514	1.32982	0.0376223	0.0293997	0.252328
	1.50037e-31	1.03266	0.456	0.006	2.32482e-27	Epithelial cells	GJB1	0.00787378	1.06575	0.00326368	0.0182723	0.184877
	1.56102e-19	1.03157	0.779	0.479	2.4188e-15	Epithelial cells	CLTA	0.780874	2.64823	0.813733	0.79044	1.09477
	2.21873e-24	1.03105	0.829	0.622	3.43792e-20	Epithelial cells	MDH2	1.25201	3.59527	1.10113	1.14899	1.38506
	1.40489e-26	1.03003	0.775	0.368	2.17687e-22	Epithelial cells	ENSGALG00015026635	0.544201	2.23753	1.07994	1.68624	1.33283
	1.71306e-11	1.0286	0.701	0.439	2.65438e-07	Epithelial cells	ENSGALG00015029977	1.19346	3.39578	0.0869839	0.307894	0.961875
	9.00845e-32	1.02421	0.638	0.241	1.39586e-27	Epithelial cells	HAGH	0.311641	1.66057	0.0869366	0.282861	0.367308
	2.09658e-29	1.02289	0.785	0.454	3.24865e-25	Epithelial cells	ENSGALG00015014523	0.618411	2.29378	0.523301	0.756995	0.711375
	5.58825e-22	1.02224	0.3	0.025	8.65899e-18	Epithelial cells	ENSGALG00015026243	0.0351794	1.11418	0.087397	0.261028	0.026144
	3.00078e-28	1.021	0.516	0.095	4.64971e-24	Epithelial cells	GALC	0.0959269	1.29032	0.0941793	1.52956	0.171903
	4.92343e-29	1.02035	0.594	0.154	7.62886e-25	Epithelial cells	ENSGALG00015006840	0.15504	1.36872	0.451393	0.506566	0.197715
	9.69734e-20	1.01949	0.615	0.165	1.5026e-15	Epithelial cells	CYB5R2	0.186742	1.42658	0.76232	0.197712	0.323934
	6.90816e-31	1.01716	0.445	0.005	1.07042e-26	Epithelial cells	ENSGALG00015012009	0.0053566	1.04061	0.129407	0.0363191	0.0381341
	2.81671e-25	1.01419	0.638	0.234	4.36449e-21	Epithelial cells	HSDL2	0.258014	1.5358	0.154081	0.214008	0.260968
	1.56464e-21	1.01321	0.464	0.088	2.42441e-17	Epithelial cells	ENSGALG00015016614	0.0963243	1.22594	0.181518	0.28396	0.202412
	8.99249e-36	1.01292	0.563	0.074	1.39339e-31	Epithelial cells	MAP3K13	0.0811125	1.183	0.0514634	0.106706	0.136618
	3.74231e-23	1.01142	0.782	0.428	5.79871e-19	Epithelial cells	WWC1	0.799877	2.59115	0.474528	0.148139	0.902728
	1.56674e-21	1.00684	0.372	0.015	2.42767e-17	Epithelial cells	ENSGALG00015009690	0.0264786	1.1159	0.0378523	1.21614	0.00206024
	4.76984e-16	1.00656	0.225	0.003	7.39087e-12	Epithelial cells	SLC26A3	0.00342558	1.01638	0.0107985	0.00831905	0
	1.18341e-19	0.999707	0.672	0.266	1.83369e-15	Epithelial cells	CHMP2B	0.298336	1.60479	0.348452	0.363164	0.516672
	1.08212e-23	0.994204	0.649	0.253	1.67674e-19	Epithelial cells	ANXA7	0.315584	1.61438	0.307496	0.107807	0.4833
	2.62669e-15	0.993495	0.593	0.333	4.07006e-11	Epithelial cells	LPCAT3	0.461641	1.91702	0.336867	0.739499	0.373566
	2.11188e-26	0.991961	0.439	0.029	3.27235e-22	Epithelial cells	ENSGALG00015008441	0.031685	1.05073	0.0172935	0.0198055	0.0204503
	5.15534e-28	0.988298	0.42	0.051	7.9882e-24	Epithelial cells	BG8	0.0653165	1.11663	0.0718562	0.136797	0.0575775
	2.28876e-06	0.987733	0.259	0.096	0.0354643	Epithelial cells	MT3	0.197077	1.37184	0.0742655	0.239228	0.185095
	7.01209e-30	0.987491	0.933	0.779	1.08652e-25	Epithelial cells	GNAS	2.47452	5.92203	3.02296	2.65447	2.92141
	9.57462e-25	0.985145	0.715	0.288	1.48359e-20	Epithelial cells	LRRC1	0.520869	2.02429	0.70357	0.40842	1.20871
	9.95774e-24	0.984643	0.813	0.513	1.54295e-19	Epithelial cells	NR3C2	1.39767	3.77821	1.70079	1.85522	1.62635
	3.67789e-22	0.984418	0.893	0.704	5.69889e-18	Epithelial cells	ATP1A1	2.26904	5.46879	2.6579	1.96278	2.41713
	6.50875e-33	0.982826	0.898	0.736	1.00853e-28	Epithelial cells	YWHAB	1.84967	4.61154	1.35557	1.60653	2.11658
	2.85721e-33	0.98007	0.426	0.009	4.42724e-29	Epithelial cells	ENSGALG00015024504	0.00881457	1.00157	0.120609	0.0240787	0.407089
	5.76567e-43	0.979326	0.525	0.01	8.93391e-39	Epithelial cells	OCLN	0.00873954	0.994936	0.184543	0.0296634	0.00900145
	2.26511e-24	0.976357	0.552	0.128	3.50979e-20	Epithelial cells	CYP2J22	0.135357	1.24149	0.119875	0.318096	0.142006
	7.90938e-25	0.975143	0.371	0.013	1.22556e-20	Epithelial cells	ENSGALG00015001349	0.0048311	1.07496	3.24706	0.00150156	0.187121
	1.00298e-23	0.975076	0.863	0.69	1.55412e-19	Epithelial cells	SOD1	1.64118	4.14172	0.898717	0.921905	1.82013
	1.11088e-27	0.974987	0.564	0.088	1.7213e-23	Epithelial cells	CASZ1	0.155953	1.32768	2.11502	0.107587	0.127369
	1.89312e-15	0.973426	0.546	0.336	2.93339e-11	Epithelial cells	ENSGALG00015004321	0.463092	1.89177	0.944637	0.58703	0.425033
	4.30573e-20	0.971598	0.563	0.187	6.67172e-16	Epithelial cells	ENSGALG00015025786	0.218637	1.38135	0.172946	0.08438	0.156475
	3.245e-33	0.970675	0.975	0.931	5.02813e-29	Epithelial cells	CALM2	7.98754	16.353	5.22508	3.81522	8.18689
	2.94734e-19	0.968706	0.662	0.352	4.56691e-15	Epithelial cells	FUT8	0.559239	2.08122	0.554651	1.23304	0.57932
	7.92353e-31	0.966839	0.395	0.003	1.22775e-26	Epithelial cells	ENSGALG00015012098	0.00378955	0.962235	0.0122688	0.0059943	0
	8.12853e-38	0.965018	0.574	0.092	1.25952e-33	Epithelial cells	ENSGALG00015021109	0.129657	1.20618	0.237949	0.106987	0.0652412
	3.29711e-27	0.964977	0.617	0.193	5.10887e-23	Epithelial cells	SMIM15	0.196207	1.35213	0.258822	0.516991	0.263802
	5.85212e-23	0.95724	0.735	0.421	9.06787e-19	Epithelial cells	ACTN4	0.639379	2.16735	0.623462	0.375296	0.440251
	1.10303e-22	0.956454	0.632	0.296	1.70914e-18	Epithelial cells	ENSGALG00015015613	0.548984	2.18179	4.71206	1.72561	0.705766
	6.60143e-29	0.955332	0.394	0.008	1.02289e-24	Epithelial cells	EDN2	0.00702059	0.971079	0.576427	0.0350201	0.0361417
	4.29327e-17	0.955164	0.765	0.426	6.65243e-13	Epithelial cells	SPTLC2	0.689284	2.37843	3.85697	0.859694	0.853827
	9.34669e-33	0.954585	0.931	0.827	1.44827e-28	Epithelial cells	CCNI	2.79286	6.29803	2.45158	1.11175	4.39088
	1.16605e-27	0.952457	0.6	0.219	1.80679e-23	Epithelial cells	NQO1	0.270716	1.44021	0.044102	0.0662815	0.0903786
	6.09655e-29	0.947743	0.676	0.195	9.44661e-25	Epithelial cells	MAP7	0.571856	2.00856	0.196619	0.319771	0.489547
	4.87343e-21	0.947379	0.729	0.447	7.55138e-17	Epithelial cells	SAR1B	0.621646	2.11075	0.35803	0.403057	0.659132
	7.31906e-35	0.94671	0.508	0.031	1.13409e-30	Epithelial cells	PCDH1	0.0359123	1.04994	1.3851	0.0268604	0.803359
	5.81229e-30	0.944876	0.484	0.015	9.00614e-26	Epithelial cells	ENSGALG00015025697	0.0160369	0.955777	0.00580736	0.0115088	0.036067
	5.07741e-30	0.944161	0.548	0.115	7.86744e-26	Epithelial cells	CASP1	0.117788	1.15118	0.132107	0.143168	0.0627105
	5.02068e-27	0.943913	0.901	0.781	7.77954e-23	Epithelial cells	PRELID1	2.48946	5.67739	2.04897	2.20722	1.92669
	8.75868e-28	0.943314	0.728	0.326	1.35716e-23	Epithelial cells	ENSGALG00015012045	0.628369	2.30621	3.24363	1.33275	4.31413
	8.09982e-26	0.943314	0.499	0.061	1.25507e-21	Epithelial cells	ENSGALG00015027855	0.0598482	1.09324	0.00740873	1.38671	0.0502301
	1.6221e-30	0.94155	0.553	0.097	2.51344e-26	Epithelial cells	ENSGALG00015029039	0.101871	1.11378	0.0891357	0.0686905	0.065766
	1.38155e-15	0.939656	0.867	0.695	2.1407e-11	Epithelial cells	PGAM1	1.86523	4.458	1.0069	1.42864	2.17873
	2.34482e-36	0.939563	0.492	0.014	3.6333e-32	Epithelial cells	ENSGALG00015023123	0.0152924	0.94763	0.0195676	0.0205925	0.0154012
	5.24286e-25	0.936011	0.334	0.008	8.12381e-21	Epithelial cells	ENSGALG00015004622	0.0138693	0.940118	0.0484092	0	0.0109339
	9.62399e-16	0.935725	0.417	0.074	1.49124e-11	Epithelial cells	ENSGALG00015012238	0.127634	1.3893	2.35307	3.76845	0.808765
	5.40955e-27	0.934199	0.597	0.187	8.3821e-23	Epithelial cells	ENSGALG00015025260	0.197226	1.28258	0.197468	0.0962413	0.153104
	3.98043e-20	0.934072	0.392	0.099	6.16768e-16	Epithelial cells	ME1	0.126118	1.22267	0.304159	1.43558	0.670609
	1.22154e-31	0.933552	0.484	0.015	1.89278e-27	Epithelial cells	ENSGALG00015024843	0.0109306	0.978825	0.00491634	1.14163	0.00956694
	2.19003e-26	0.933525	0.503	0.054	3.39345e-22	Epithelial cells	ENSGALG00015008394	0.0565614	1.03649	0.557008	0.145798	0.071699
	1.48694e-17	0.932107	0.55	0.174	2.30401e-13	Epithelial cells	ENSGALG00015002551	0.370064	1.61483	0.427442	0.273325	0.539358
	3.71188e-22	0.928882	0.562	0.192	5.75156e-18	Epithelial cells	ELOVL6	0.276205	1.44306	0.594903	0.326911	0.39013
	7.7351e-32	0.928244	0.421	0.009	1.19855e-27	Epithelial cells	GRTP1	0.00986835	0.922526	0.0109913	0.0067321	0.0580614
	1.23353e-36	0.927059	0.487	0.028	1.91135e-32	Epithelial cells	ENSGALG00015024954	0.031049	0.960228	0.00826731	0.0527805	0.00546809
	4.2016e-27	0.926851	0.705	0.334	6.51037e-23	Epithelial cells	ACBD5	0.448523	1.75272	0.400416	0.376263	0.630266
	1.41821e-30	0.926844	0.544	0.071	2.19752e-26	Epithelial cells	ENSGALG00015025949	0.0756678	1.04897	0.210838	0.0833348	0.0645524
	7.89752e-14	0.924658	0.749	0.52	1.22372e-09	Epithelial cells	MGST1	0.918525	2.61555	0.290213	0.63977	1.11219
	4.00585e-22	0.923923	0.408	0.03	6.20706e-18	Epithelial cells	FGL2	0.0461396	1.00847	0.0199671	0.623047	0.0462722
	1.80162e-24	0.918545	0.775	0.455	2.79161e-20	Epithelial cells	LGR4	0.788149	2.33878	0.344227	0.215117	0.550795
	4.12289e-24	0.916099	0.367	0.004	6.38841e-20	Epithelial cells	KY	0.00416873	0.895558	0.0278051	0.00535562	0.00206024
	7.24126e-38	0.915706	0.481	0.007	1.12203e-33	Epithelial cells	ENSGALG00015019128	0.00439301	0.904879	0.00385816	0.227824	0.0433252
	3.65946e-31	0.913759	0.448	0.002	5.67033e-27	Epithelial cells	ANKS4B	0.00281131	0.889755	0.00157732	0.0161239	0.00206024
	6.4927e-28	0.912132	0.95	0.837	1.00604e-23	Epithelial cells	CTNNA1	2.69417	6.03208	6.15295	1.77578	3.81757
	4.58005e-36	0.910543	0.488	0.003	7.09679e-32	Epithelial cells	CDX1	0.00309451	0.885999	0.00822529	0.00637894	0.0111005
	6.35872e-09	0.910088	0.361	0.202	9.85284e-05	Epithelial cells	ENSGALG00015011422	0.300601	1.42211	0.0372657	0.0542612	0.0742953
	7.0026e-23	0.908785	0.698	0.367	1.08505e-18	Epithelial cells	CTSA	0.479038	1.87854	0.489646	2.809	0.688713
	2.38268e-22	0.908618	0.385	0.014	3.69196e-18	Epithelial cells	SLC7A9	0.0164854	0.908926	0.0194814	0.0286578	0.0240522
	1.28581e-14	0.905755	0.408	0.127	1.99236e-10	Epithelial cells	GRIP1	0.412803	1.64908	0.105348	0.291041	1.29038
	2.63236e-24	0.904852	0.573	0.186	4.07884e-20	Epithelial cells	EFNA5	0.775204	2.54408	9.53988	0.326128	0.285326
	5.30629e-26	0.903069	0.544	0.137	8.2221e-22	Epithelial cells	ZNRF2	0.201671	1.35379	0.0828139	2.69793	0.523989
	9.27911e-20	0.902856	0.433	0.09	1.4378e-15	Epithelial cells	PLK3	0.103901	1.10317	0.659491	0.662187	0.112642
	1.31417e-36	0.902402	0.506	0.004	2.03631e-32	Epithelial cells	MPZL3	0.00380741	0.877932	0.00831186	0.0407379	0.00232037
	4.23674e-24	0.902328	0.625	0.235	6.56483e-20	Epithelial cells	BCL2L1	0.274016	1.38958	0.350579	0.469569	0.165106
	6.22564e-27	0.901421	0.778	0.48	9.64662e-23	Epithelial cells	TUBB4B	1.09412	2.91368	1.03335	0.790837	1.99987
	2.65852e-30	0.901274	0.468	0.031	4.11937e-26	Epithelial cells	ENSGALG00015024936	0.0295001	0.92238	0.0129097	0.0223296	0.0479145
	4.6826e-36	0.899964	0.487	0.007	7.25569e-32	Epithelial cells	ENSGALG00015025699	0.00848546	0.884115	0.015874	0.0591721	0.00533988
	5.18222e-33	0.899872	0.443	0.005	8.02985e-29	Epithelial cells	GJB6	0.00621269	0.878645	0.0220254	0.0180646	0.0179762
	6.36385e-23	0.895989	0.498	0.117	9.86078e-19	Epithelial cells	ENSGALG00015016962	0.113347	1.07062	0.0587057	0.0978572	0.168213
	9.69802e-19	0.895228	0.749	0.556	1.50271e-14	Epithelial cells	ENSGALG00015025814	1.16459	2.98655	0.882224	0.330259	1.34051
	5.34809e-25	0.894221	0.371	0.015	8.28686e-21	Epithelial cells	ENSGALG00015017464	0.0151332	0.901712	0.0926806	0.28752	0.0988185
	4.13813e-30	0.893899	0.459	0.013	6.41204e-26	Epithelial cells	BG1	0.0192992	0.895777	0.0234839	0.0624229	0.00927364
	8.84625e-18	0.893774	0.78	0.467	1.37073e-13	Epithelial cells	RIC8B	0.748778	2.24537	0.50312	0.699143	1.02816
	3.43357e-17	0.889164	0.705	0.455	5.32031e-13	Epithelial cells	GK2	1.03749	2.73887	0.218898	0.584411	1.41918
	5.97316e-14	0.88914	0.537	0.231	9.25541e-10	Epithelial cells	CDKN1A	0.475497	1.73117	0.326958	0.670194	0.172546
	1.91062e-20	0.888727	0.861	0.645	2.96051e-16	Epithelial cells	CLINT1	1.22781	3.16288	1.37418	2.00842	1.32019
	4.2537e-10	0.888676	0.855	0.757	6.59111e-06	Epithelial cells	B2M	3.2285	6.89229	3.92287	4.96905	1.67073
	6.54929e-15	0.888502	0.448	0.129	1.01481e-10	Epithelial cells	EPHA4	0.238036	1.28074	0.203125	0.0499789	0.102339
	7.65428e-11	0.885578	0.264	0.044	1.18603e-06	Epithelial cells	ENSGALG00015002050	0.0662901	0.971252	0.072727	0.0931111	0.0657263
	6.78638e-34	0.883587	0.47	0.004	1.05155e-29	Epithelial cells	CYB561	0.00498739	0.854554	0.010346	0.00722634	0.0136254
	7.98104e-20	0.880859	0.51	0.129	1.23666e-15	Epithelial cells	GPAT3	0.140254	1.11492	0.382274	0.34128	0.150713
	6.6124e-23	0.880714	0.329	0.034	1.02459e-18	Epithelial cells	ENSGALG00015030124	0.0396033	0.912513	0.0375986	0.00707357	0.0226971
	2.63399e-18	0.880115	0.511	0.177	4.08136e-14	Epithelial cells	ABCG2	0.230578	1.28147	0.932117	0.217389	0.0959244
	1.33474e-24	0.87904	0.516	0.131	2.06818e-20	Epithelial cells	CRYL1	0.149164	1.12835	0.125064	0.542198	0.116237
	2.55098e-17	0.877415	0.512	0.219	3.95275e-13	Epithelial cells	SNRK	0.341538	1.52984	1.74193	0.902812	0.53538
	4.21778e-30	0.877382	0.488	0.048	6.53545e-26	Epithelial cells	ENSGALG00015007195	0.0521902	0.939275	0.0307368	0.182669	0.142502
	2.04723e-23	0.876091	0.509	0.117	3.17218e-19	Epithelial cells	ENSGALG00015012551	0.120543	1.05668	0.0952614	0.122745	0.157256
	4.22116e-19	0.875669	0.65	0.299	6.54069e-15	Epithelial cells	ENSGALG00015006013	0.367238	1.50985	0.330393	0.453538	0.291162
	8.81085e-20	0.874711	0.506	0.123	1.36524e-15	Epithelial cells	ENSGALG00015022473	0.162273	1.17861	1.58606	0.202867	0.517635
	9.09319e-35	0.870694	0.46	0.004	1.40899e-30	Epithelial cells	ENSGALG00015015906	0.0040841	0.836131	0.00473022	0.00772495	0.00148992
	3.3302e-08	0.870566	0.407	0.219	0.000516014	Epithelial cells	FDFT1	0.352355	1.46406	0.114167	0.318094	0.319352
	4.28027e-24	0.86981	0.369	0.006	6.63228e-20	Epithelial cells	ENSGALG00015015334	0.00711022	0.841173	0.016362	0.00832434	0.0326068
	1.23298e-17	0.868851	0.693	0.408	1.91051e-13	Epithelial cells	ACADL	0.576071	1.87813	0.466931	0.616253	0.647653
	4.49904e-21	0.868538	0.642	0.28	6.97126e-17	Epithelial cells	C7orf73	0.322642	1.41459	0.338581	0.247475	0.453274
	3.61617e-14	0.866809	0.811	0.499	5.60326e-10	Epithelial cells	CHD7	1.17285	3.42308	6.14375	7.60695	4.67294
	4.84853e-17	0.866301	0.549	0.162	7.5128e-13	Epithelial cells	CBR3	0.168714	1.13625	0.0954478	0.21709	0.494088
	6.66872e-29	0.864934	0.44	0.006	1.03332e-24	Epithelial cells	ENSGALG00015005882	0.00710574	0.835759	0.0148944	0.0326773	0.0245071
	1.23352e-20	0.861574	0.554	0.185	1.91133e-16	Epithelial cells	ENSGALG00015018532	0.288202	1.32361	0.0475179	0.0561574	0.227891
	3.51091e-29	0.860182	0.913	0.778	5.44016e-25	Epithelial cells	ARF6	2.09479	4.667	1.80906	3.36388	2.41187
	1.35259e-26	0.857188	0.986	0.962	2.09584e-22	Epithelial cells	FTH1	19.7686	36.9815	5.67108	41.5776	12.0125
	4.95426e-30	0.856411	0.631	0.298	7.67663e-26	Epithelial cells	ENSGALG00015025759	0.35325	1.46843	0.854531	0.44052	0.415627
	3.5004e-10	0.85543	0.528	0.322	5.42387e-06	Epithelial cells	ENSGALG00015013938	0.506887	1.69679	0.0587301	0.195029	0.234358
	1.52767e-25	0.855054	0.538	0.141	2.36712e-21	Epithelial cells	ENSGALG00015024997	0.203811	1.24651	0.461385	1.72474	0.238715
	3.50422e-22	0.854202	0.546	0.164	5.4298e-18	Epithelial cells	ENSGALG00015011480	0.204796	1.18815	0.337841	0.278795	0.407356
	7.49217e-28	0.85253	0.395	0.005	1.16091e-23	Epithelial cells	ENSGALG00015002354	0.00590191	0.816608	0.0137854	0.00148945	0.0201332
	3.27948e-18	0.852155	0.38	0.039	5.08155e-14	Epithelial cells	GLRX	0.0386232	0.894829	0.0115239	0.52377	0.102296
	3.21616e-18	0.852067	0.945	0.848	4.98344e-14	Epithelial cells	P4HB	4.04748	7.90017	1.68295	1.19129	2.25063
	3.04008e-25	0.850603	0.655	0.291	4.7106e-21	Epithelial cells	TNFRSF21	0.457058	1.67441	0.185107	1.76712	0.552934
	2.19704e-26	0.84972	0.608	0.189	3.40431e-22	Epithelial cells	ENSGALG00015027141	0.234803	1.23816	0.398948	0.37917	0.38276
	2.80578e-26	0.849006	0.417	0.035	4.34756e-22	Epithelial cells	ENSGALG00015013318	0.0398576	0.87068	0.0142379	0.00904482	0.014819
	1.17586e-12	0.848773	0.432	0.162	1.822e-08	Epithelial cells	GNE	0.187162	1.22303	0.681229	1.8196	0.52862
	3.19379e-27	0.847329	0.359	0.007	4.94877e-23	Epithelial cells	ENSGALG00015027760	0.00788494	0.814578	0.0167657	0.0163244	0.0448189
	1.66128e-20	0.847306	0.863	0.527	2.57415e-16	Epithelial cells	DUSP1	2.2335	4.76488	1.83329	1.92205	0.557505
	1.13199e-08	0.845111	0.324	0.161	0.000175402	Epithelial cells	ENSGALG00015016271	0.449287	1.69276	0.0612106	0.688689	5.62504
	2.77254e-28	0.845101	0.451	0.06	4.29605e-24	Epithelial cells	ENSGALG00015003834	0.136105	1.0302	0.00204519	0.0115251	0.0177769
	9.5899e-20	0.843023	0.86	0.672	1.48596e-15	Epithelial cells	PPP1R19L	1.80334	3.94395	1.45737	0.191983	1.17982
	2.04834e-23	0.842448	0.558	0.167	3.1739e-19	Epithelial cells	ENSGALG00015018077	0.174819	1.10738	0.195172	0.19892	0.134952
	4.02356e-12	0.842011	0.883	0.636	6.23451e-08	Epithelial cells	ESRRG	2.97633	6.62541	9.66134	10.6575	3.52084
	3.60161e-19	0.84131	0.793	0.532	5.5807e-15	Epithelial cells	ETFA	0.851616	2.31061	0.787054	0.787344	0.703867
	4.78908e-18	0.840012	0.565	0.242	7.42069e-14	Epithelial cells	SLC4A4	0.624582	1.93975	1.30079	0.713503	1.18893
	2.81118e-21	0.839655	0.524	0.14	4.35592e-17	Epithelial cells	PIP5K1B	0.27257	1.27674	0.136045	0.324807	0.325615
	8.39957e-25	0.838098	0.935	0.846	1.30151e-20	Epithelial cells	ATP5D	2.8309	5.81372	2.47697	2.05859	3.15431
	1.21978e-27	0.838085	0.426	0.018	1.89005e-23	Epithelial cells	ST3GAL5	0.0145155	0.837364	0.584572	0.199163	0.0710658
	2.06866e-09	0.836929	0.426	0.227	3.2054e-05	Epithelial cells	MXI1	0.287112	1.32242	0.412192	0.654139	0.594598
	1.63024e-30	0.83585	0.459	0.024	2.52606e-26	Epithelial cells	AP1S3	0.0284381	0.835981	0.0337874	0.0413719	0.00848966
	4.05728e-16	0.834934	0.706	0.431	6.28676e-12	Epithelial cells	SRI	0.59444	1.8726	0.913123	1.0743	0.640297
	9.7479e-16	0.832317	0.433	0.109	1.51044e-11	Epithelial cells	PTGER4	0.175925	1.16036	0.0207253	2.00852	0.0579361
	3.16325e-31	0.82965	0.524	0.104	4.90145e-27	Epithelial cells	PCYT1A	0.100817	0.956378	0.107556	0.0920149	0.107534
	1.69534e-14	0.828211	0.7	0.394	2.62693e-10	Epithelial cells	TMEM164	0.724201	2.11526	1.01978	1.74317	1.05427
	2.10281e-28	0.827653	0.583	0.143	3.25831e-24	Epithelial cells	STK10	0.183999	1.33241	1.54969	5.08288	0.212185
	2.19322e-22	0.826623	0.616	0.311	3.39839e-18	Epithelial cells	GCSH	0.377964	1.43284	0.255073	0.202606	0.332227
	7.66742e-29	0.824684	0.403	0.002	1.18807e-24	Epithelial cells	ENSGALG00015005622	0.00213627	0.775021	0.00127192	0.00359751	0.00539965
	3.73111e-21	0.823801	0.803	0.624	5.78136e-17	Epithelial cells	RAP2C	1.11991	2.7743	1.46343	1.53182	0.914962
	2.01031e-15	0.822392	0.472	0.126	3.11498e-11	Epithelial cells	ENSGALG00015005928	0.130907	0.995489	0.0499339	0.0706986	0.142777
	1.71046e-30	0.822134	0.424	0.003	2.65035e-26	Epithelial cells	ENSGALG00015021480	0.00320092	0.773931	0.00204642	0.00461093	0.0164678
	2.58195e-25	0.821636	0.434	0.047	4.00074e-21	Epithelial cells	ELMO3	0.0446787	0.8464	0.0137348	0.0682437	0.0401962
	5.40597e-29	0.820762	0.94	0.887	8.37654e-25	Epithelial cells	CHCHD2	4.98864	9.52573	4.29108	4.17142	4.90526
	3.05959e-27	0.818498	0.407	0.012	4.74083e-23	Epithelial cells	ENSGALG00015014498	0.0147223	0.792585	0.040001	0.0397534	0.0961551
	9.93641e-15	0.818279	0.752	0.527	1.53965e-10	Epithelial cells	ATP2B1	1.17585	2.93659	1.36098	3.10947	2.28205
	7.07276e-30	0.818132	0.469	0.059	1.09592e-25	Epithelial cells	ENSGALG00015021284	0.0948119	0.951653	0.245557	0.125971	1.03758
	2.05882e-29	0.813616	0.94	0.861	3.19015e-25	Epithelial cells	ARF1	3.16186	6.2673	2.98026	2.38562	2.43552
	8.58551e-21	0.813463	0.667	0.275	1.33032e-16	Epithelial cells	ENSGALG00015029312	0.54995	1.82956	0.843787	2.91125	0.858979
	7.72838e-14	0.813409	0.583	0.259	1.19751e-09	Epithelial cells	AXL	0.383111	1.42325	0.12663	0.278223	0.59142
	4.46334e-17	0.811362	0.748	0.483	6.91595e-13	Epithelial cells	ENSGALG00015017266	0.741275	2.0687	1.11781	0.830008	0.71384
	4.49639e-25	0.807233	0.495	0.09	6.96716e-21	Epithelial cells	ENSGALG00015014598	0.128742	0.981391	0.410355	0.106221	0.110712
	7.27917e-11	0.805516	0.664	0.363	1.12791e-06	Epithelial cells	TRIM25	0.675513	1.9114	0.32834	0.617023	0.347101
	3.1858e-24	0.805401	0.471	0.076	4.93639e-20	Epithelial cells	WBP2	0.0774818	0.889697	0.0855993	0.22502	0.118182
	1.82055e-31	0.805019	0.436	0.013	2.82094e-27	Epithelial cells	ENSGALG00015021582	0.0126565	0.770253	0.0315018	0.0180698	0.0281427
	1.67893e-26	0.804388	0.466	0.071	2.60151e-22	Epithelial cells	ENSGALG00015023767	0.0683567	0.878731	0.0693715	0.409381	0.0468588
	6.82102e-18	0.803182	0.597	0.361	1.05692e-13	Epithelial cells	CNDP2	0.499401	1.62176	0.188514	0.880951	0.424466
	2.2383e-14	0.801314	0.553	0.224	3.46825e-10	Epithelial cells	UGP2	0.250013	1.18234	0.230985	0.4136	0.1373
	3.42825e-13	0.801082	0.651	0.342	5.31207e-09	Epithelial cells	PEPD	0.464979	1.65471	0.519685	1.64721	3.70252
	8.48097e-21	0.800684	0.499	0.141	1.31413e-16	Epithelial cells	PPARA	0.193549	1.07014	0.102064	0.0437115	0.151599
	2.11122e-22	0.799128	0.663	0.368	3.27134e-18	Epithelial cells	HADHA	0.45453	1.52441	0.43475	0.238534	0.594327
	5.00941e-12	0.797864	0.72	0.532	7.76209e-08	Epithelial cells	COPG1	0.892966	2.2658	0.701093	0.432466	0.757999
	3.35609e-20	0.797097	0.628	0.267	5.20025e-16	Epithelial cells	ENSGALG00015009499	0.325714	1.33391	0.470636	0.929012	0.513149
	2.22635e-14	0.794534	0.564	0.258	3.44972e-10	Epithelial cells	ENSGALG00015015218	0.374809	1.43782	0.708275	1.13323	1.27259
	1.35635e-21	0.793397	0.53	0.148	2.10166e-17	Epithelial cells	P2RY1	0.193982	1.08092	0.0674926	0.59107	0.165917
	1.19926e-18	0.791663	0.522	0.16	1.85825e-14	Epithelial cells	UGCG	0.197133	1.26161	1.71997	3.37719	1.78517
	4.24427e-29	0.791249	0.451	0.028	6.57649e-25	Epithelial cells	ENSGALG00015002276	0.0324981	0.785018	0.0142861	0.00634224	0.0141412
	1.97318e-22	0.787679	0.581	0.243	3.05744e-18	Epithelial cells	CMPK1	0.276411	1.20552	0.294758	0.311745	0.289284
	1.14237e-24	0.787392	0.403	0.002	1.77011e-20	Epithelial cells	MOGAT2	0.00257188	0.730533	0.00370536	0.00464222	0.0045418
	1.84623e-27	0.786522	0.402	0.041	2.86074e-23	Epithelial cells	ENSGALG00015002940	0.045262	0.812711	0.032167	0.29388	0.0752366
	2.36996e-25	0.785682	0.379	0.01	3.67225e-21	Epithelial cells	CDH3	0.010641	0.743966	0.0124966	0.0248544	0.0776076
	1.03506e-22	0.783887	0.505	0.099	1.60383e-18	Epithelial cells	TDRD7	0.11272	0.922379	0.0717837	0.323187	0.0840445
	3.5131e-16	0.782506	0.552	0.203	5.44355e-12	Epithelial cells	BEND7	0.234493	1.14771	0.460635	0.699216	0.266306
	2.26982e-20	0.780942	0.547	0.2	3.51708e-16	Epithelial cells	ENSGALG00015009532	0.394745	1.48021	0.50336	2.46767	0.47932
	2.67057e-23	0.78084	0.381	0.023	4.13804e-19	Epithelial cells	FRMD1	0.0230836	0.773472	0.00964798	0.393329	0.133423
	2.21883e-14	0.779794	0.625	0.358	3.43808e-10	Epithelial cells	CSTB	0.458751	1.49852	0.400585	0.282281	0.595298
	4.07436e-26	0.777564	0.645	0.199	6.31322e-22	Epithelial cells	FMN1	0.577483	1.7586	0.89978	1.67771	0.818526
	1.06446e-23	0.775718	0.765	0.523	1.64939e-19	Epithelial cells	ENSGALG00015027453	0.865071	2.32254	0.96871	4.19094	0.85085
	5.37034e-19	0.774464	0.788	0.555	8.32134e-15	Epithelial cells	CYSTM1	1.00468	2.42715	0.802654	0.978765	1.26119
	1.13204e-18	0.774324	0.552	0.166	1.7541e-14	Epithelial cells	NR2F6	0.170038	0.999624	0.337506	0.0301032	0.134873
	1.91673e-12	0.7732	0.72	0.467	2.96997e-08	Epithelial cells	ENSGALG00015005257	1.05586	2.63046	6.27609	0.30798	1.69501
	7.24812e-28	0.7698	0.376	0.005	1.1231e-23	Epithelial cells	ENSGALG00015022478	0.00473544	0.713579	0.00323872	0.0196954	0.00115825
	2.19275e-30	0.767951	0.388	0.013	3.39767e-26	Epithelial cells	ARL14	0.0159894	0.72989	0.00864062	0.0188286	0.00955709
	6.35061e-31	0.767292	0.44	0.037	9.84027e-27	Epithelial cells	VDHAP	0.0365025	0.827487	2.40204	0.0962323	0.0479
	1.03618e-17	0.767262	0.671	0.403	1.60555e-13	Epithelial cells	ENSGALG00015009072	0.706835	2.02679	1.34591	3.00743	1.79153
	7.08596e-20	0.766737	0.555	0.248	1.09797e-15	Epithelial cells	SECISBP2L	0.291168	1.21523	0.433934	0.569488	0.544267
	1.39122e-26	0.766324	0.391	0.005	2.15569e-22	Epithelial cells	HNF4A	0.00646215	0.711823	0.00869877	0.00166331	0.00802299
	1.53934e-27	0.765631	0.52	0.139	2.38521e-23	Epithelial cells	PLEKHJ1	0.138986	0.938495	0.114503	0.167302	0.238679
	4.93412e-23	0.76491	0.661	0.307	7.64542e-19	Epithelial cells	NECTIN1	0.437458	1.51119	3.60067	0.0877919	0.474719
	1.0346e-23	0.764781	0.401	0.044	1.60311e-19	Epithelial cells	ENSGALG00015000639	0.0375381	0.806176	1.36617	0.26802	0.064314
	5.21306e-18	0.763896	0.647	0.337	8.07764e-14	Epithelial cells	SMDT1	0.419348	1.40401	0.311458	0.312203	0.460859
	1.5494e-18	0.762794	0.54	0.165	2.4008e-14	Epithelial cells	FOXO1	0.299925	1.49992	5.24244	4.05167	1.85148
	4.21222e-12	0.760167	0.756	0.641	6.52683e-08	Epithelial cells	PLIN2	1.50675	3.31143	1.30176	2.88506	2.66026
	6.1748e-19	0.75813	0.742	0.492	9.56786e-15	Epithelial cells	ENSGALG00015014013	1.00945	2.36977	0.969888	0.138765	1.31764
	5.31742e-19	0.75552	0.685	0.425	8.23934e-15	Epithelial cells	C5orf15	0.584656	1.65587	0.277703	0.306384	0.517218
	3.35579e-13	0.754522	0.969	0.941	5.1998e-09	Epithelial cells	RPS12	18.7979	31.7082	9.50793	9.44484	12.4728
	2.89763e-28	0.753199	0.404	0.008	4.48988e-24	Epithelial cells	ENSGALG00015008991	0.0082348	0.701226	0.0801112	0.00508696	0.014888
	1.62596e-28	0.751803	0.423	0.004	2.51942e-24	Epithelial cells	ENSGALG00015002061	0.00375791	0.692094	0.00423715	0.0540628	0.00185029
	1.99981e-17	0.751261	0.395	0.057	3.0987e-13	Epithelial cells	RASGEF1B	0.084519	0.837039	0.0499141	0.441056	0.0233298
	4.44468e-13	0.75123	0.873	0.715	6.88704e-09	Epithelial cells	ADAM10	1.60185	3.50318	3.97391	2.84358	2.62569
	1.13885e-27	0.750033	0.517	0.124	1.76465e-23	Epithelial cells	ACOT7	0.124718	0.904028	0.422334	0.198132	0.255021
	1.44731e-17	0.747101	0.208	0.001	2.24261e-13	Epithelial cells	SLC10A2	0.00191169	0.682083	0.0193889	0.00315277	0
	8.0857e-27	0.746607	0.39	0.009	1.25288e-22	Epithelial cells	GALNT6	0.00822815	0.698823	0.0228378	0.191677	0.00448138
	1.98536e-19	0.745317	0.662	0.252	3.07632e-15	Epithelial cells	ENSGALG00015001280	0.551798	1.67494	4.17044	0.146243	0.374556
	3.43795e-28	0.745216	0.399	0.005	5.3271e-24	Epithelial cells	RIPK4	0.00531071	0.685797	0.0146473	0.01643	0.00639209
	3.90888e-14	0.745002	0.234	0.01	6.05681e-10	Epithelial cells	ENSGALG00015017795	0.0101512	0.692884	0.00204519	0.0118135	0.0124476
	9.29126e-19	0.743918	0.723	0.528	1.43968e-14	Epithelial cells	CTSD	0.937936	2.33365	0.603255	3.3249	1.39662
	1.0957e-10	0.743303	0.532	0.274	1.69778e-06	Epithelial cells	ENSGALG00015021029	0.326084	1.21737	0.342816	0.311573	0.17933
	7.79256e-15	0.742808	0.634	0.362	1.20746e-10	Epithelial cells	ENSGALG00015021269	0.545718	1.57823	0.370333	0.525792	0.346166
	2.90037e-23	0.739785	0.313	0.01	4.49412e-19	Epithelial cells	NGEF	0.0154218	0.697351	0.0293001	0.0405591	0.0391196
	2.65097e-10	0.739167	0.788	0.519	4.10767e-06	Epithelial cells	MCU	1.34077	2.95523	1.9447	1.30274	3.45122
	1.59299e-17	0.734538	0.743	0.483	2.46834e-13	Epithelial cells	VPS4B	0.712226	1.87297	0.994904	1.17035	0.709183
	8.50146e-16	0.734329	0.374	0.077	1.3173e-11	Epithelial cells	NR1H4	0.129871	0.871465	0.0129527	0.022661	0.0495242
	1.01432e-21	0.7329	0.93	0.856	1.57168e-17	Epithelial cells	MYL12A	3.44567	6.35206	4.48284	1.58941	3.83241
	1.30199e-17	0.732711	0.574	0.232	2.01744e-13	Epithelial cells	BDH2	0.266766	1.10516	0.249827	0.297971	0.227391
	6.52863e-10	0.726879	0.876	0.717	1.01161e-05	Epithelial cells	LDHA	5.80725	10.0069	1.44379	3.39788	1.98312
	3.99853e-13	0.726271	0.745	0.57	6.19573e-09	Epithelial cells	ENSGALG00015029169	1.06017	2.36735	0.604036	0.405529	0.727138
	1.28086e-12	0.725647	0.633	0.354	1.98469e-08	Epithelial cells	AP3S2	0.461476	1.45448	1.46202	0.666309	0.783675
	7.3443e-21	0.725574	0.53	0.152	1.138e-16	Epithelial cells	ENSGALG00015021929	0.257891	1.21286	0.903343	3.342	0.444039
	7.72449e-22	0.72476	0.985	0.97	1.19691e-17	Epithelial cells	PABPC1	10.9378	18.5315	6.66954	9.90943	7.64866
	2.03976e-13	0.722801	0.819	0.545	3.1606e-09	Epithelial cells	ENSGALG00015014052	1.56067	3.24735	1.42977	2.02285	2.03048
	4.28011e-19	0.722621	0.838	0.63	6.63204e-15	Epithelial cells	SLMAP	1.58887	3.24344	1.24467	1.3156	0.963751
	1.4294e-15	0.721936	0.63	0.25	2.21486e-11	Epithelial cells	ENSGALG00015016176	0.693889	1.91125	1.71642	2.58945	2.07743
	2.70097e-18	0.71982	0.544	0.248	4.18516e-14	Epithelial cells	MVP	0.288328	1.11956	0.344817	0.199085	0.262616
	5.96595e-22	0.719659	0.449	0.062	9.24424e-18	Epithelial cells	ENSGALG00015002161	0.0668157	0.757374	0.11274	0.0434549	0.0833942
	5.37849e-13	0.719585	0.466	0.187	8.33398e-09	Epithelial cells	ENSGALG00015019689	0.217285	0.993956	0.0708379	0.0938282	0.0683455
	5.94909e-26	0.718094	0.447	0.076	9.21811e-22	Epithelial cells	PAK1	0.0997082	0.812737	0.0381425	0.20762	0.179848
	2.39929e-30	0.717729	0.413	0.051	3.7177e-26	Epithelial cells	ATP2A3	0.185214	1.0085	1.15621	1.21064	0.0323535
	2.08828e-06	0.716332	0.204	0.054	0.0323578	Epithelial cells	MAT1A	0.0641542	0.745601	0.0122638	0.0336375	0.0392368
	1.50117e-19	0.716034	0.742	0.46	2.32606e-15	Epithelial cells	PPP2R5A	0.8154	2.02398	1.73856	1.03898	1.49274
	1.24217e-16	0.71465	0.991	0.98	1.92475e-12	Epithelial cells	ACTB	27.95	46.7113	26.2115	37.169	22.1382
	7.80768e-09	0.714476	0.593	0.385	0.00012098	Epithelial cells	IFI35	0.562583	1.55917	0.322117	0.663916	0.398865
	1.06223e-15	0.713808	0.709	0.464	1.64592e-11	Epithelial cells	GNA11	0.652746	1.69874	0.763049	0.209008	0.748841
	3.90002e-18	0.712974	0.292	0.006	6.04308e-14	Epithelial cells	ENSGALG00015023880	0.00674494	0.650884	0.0263161	0.0130631	0.00254573
	1.51448e-18	0.712882	0.292	0.02	2.34669e-14	Epithelial cells	SATB2	0.029058	0.688422	0.0294894	0.0589322	0.0677398
	1.26715e-12	0.711997	0.596	0.309	1.96344e-08	Epithelial cells	VPS26B	0.37131	1.23508	0.143305	0.192288	0.431697
	4.97811e-22	0.711768	0.513	0.16	7.71359e-18	Epithelial cells	ENSGALG00015025885	0.269039	1.07172	0.491605	0.0308387	0.0469147
	4.41436e-24	0.709063	0.992	0.975	6.84005e-20	Epithelial cells	RPLP1	39.6644	64.4729	20.5345	28.2083	32.5581
	3.46236e-18	0.708339	0.484	0.202	5.36492e-14	Epithelial cells	ENSGALG00015017519	0.274137	1.12078	0.421363	1.02446	0.775981
	1.43789e-11	0.706934	0.58	0.316	2.22801e-07	Epithelial cells	DOK6	0.693302	1.88382	0.694579	1.45727	6.49902
	7.98737e-22	0.706555	0.675	0.409	1.23764e-17	Epithelial cells	MTCH2	0.537535	1.50291	0.431315	0.473297	0.458892
	1.87133e-18	0.706232	0.375	0.096	2.89963e-14	Epithelial cells	DENND3	0.115711	0.838451	0.234697	0.531881	0.11877
	2.49892e-11	0.70603	0.769	0.548	3.87207e-07	Epithelial cells	CTSB	1.51321	3.17964	0.291802	4.79377	0.916377
	8.82492e-25	0.705582	0.515	0.153	1.36742e-20	Epithelial cells	PI4K2B	0.161737	0.907737	0.32742	0.409149	0.167479
	9.75802e-14	0.705477	0.66	0.368	1.512e-09	Epithelial cells	LPIN2	0.510864	1.643	2.31057	3.78423	1.51316
	2.03105e-14	0.705177	0.75	0.512	3.14711e-10	Epithelial cells	VPS13A	1.05886	2.35111	1.04058	0.777728	1.38366
	1.02915e-25	0.704998	0.366	0.003	1.59466e-21	Epithelial cells	ENSGALG00015022116	0.00355131	0.637012	0.0311896	0.0113082	0.0109832
	3.6579e-22	0.703261	0.636	0.346	5.66792e-18	Epithelial cells	HADHB	0.426429	1.31814	0.461186	0.285165	0.422017
	3.56616e-17	0.70258	0.85	0.674	5.52577e-13	Epithelial cells	STK26	1.35625	2.85532	1.41948	1.9152	1.28553
	1.04528e-20	0.701419	0.381	0.023	1.61967e-16	Epithelial cells	ENSGALG00015017692	0.0292742	0.672983	0.0107442	0.0188046	0.0363654
	1.16833e-19	0.699364	0.496	0.14	1.81033e-15	Epithelial cells	ZBTB8OS	0.141035	0.860218	0.117789	0.364897	0.133411
	5.81499e-18	0.697326	0.821	0.615	9.01032e-14	Epithelial cells	ENSGALG00015030127	1.36094	2.92327	1.92356	2.31717	4.32642
	2.51514e-16	0.696142	0.643	0.384	3.89721e-12	Epithelial cells	SNX12	0.488431	1.41459	0.505859	0.515186	0.595808
	9.69943e-18	0.694349	0.263	0.003	1.50293e-13	Epithelial cells	ENSGALG00015001087	0.00418469	0.625087	0.003173	0.00853535	0.00608113
	1.90473e-16	0.693751	0.539	0.24	2.95138e-12	Epithelial cells	ENSGALG00015005343	0.280519	1.08349	0.465504	0.456511	0.369716
	1.40368e-20	0.693744	0.415	0.061	2.175e-16	Epithelial cells	EPHX1	0.0618474	0.719717	0.115398	0.101212	0.0284695
	6.43914e-14	0.690995	0.456	0.171	9.97745e-10	Epithelial cells	SELENOI	0.181151	0.903375	0.125121	0.0905858	0.254995
	4.18497e-20	0.690062	0.803	0.604	6.48462e-16	Epithelial cells	EPN2	1.05708	2.50633	1.97083	5.59422	1.18293
	1.26595e-18	0.689967	0.587	0.28	1.96159e-14	Epithelial cells	SLC35F5	0.348038	1.18362	0.427961	0.516163	0.405904
	1.90561e-14	0.68875	0.99	0.96	2.95275e-10	Epithelial cells	MYH9	13.816	22.7882	18.1475	11.3672	6.72533
	1.12266e-10	0.68864	0.705	0.483	1.73956e-06	Epithelial cells	FAM3C	0.765358	1.83646	0.629715	0.594676	0.801093
	3.59773e-15	0.68863	0.934	0.908	5.57468e-11	Epithelial cells	SLC25A6	4.067	7.2217	6.13319	3.6666	5.28424
	5.24286e-25	0.687259	0.355	0.002	8.12381e-21	Epithelial cells	TM6SF2	0.00241986	0.614178	0.00536476	0.00315277	0
	7.09653e-28	0.686989	0.413	0.021	1.09961e-23	Epithelial cells	ENSGALG00015017360	0.0204853	0.642163	0.0195618	0.00802888	0.00339754
	1.0029e-13	0.686064	0.576	0.309	1.55399e-09	Epithelial cells	ENSGALG00015017161	0.458934	1.34812	0.292958	0.648932	0.335338
	5.42263e-20	0.68392	0.397	0.069	8.40236e-16	Epithelial cells	ENSGALG00015022503	0.0723185	0.719148	0.0114311	0.022539	0.0551294
	1.0542e-23	0.683702	0.446	0.083	1.63349e-19	Epithelial cells	MLK4	0.0872629	0.779905	0.0240293	1.04412	0.134272
	2.01409e-20	0.683632	0.925	0.797	3.12083e-16	Epithelial cells	WDR1	2.65136	4.90323	2.82738	3.3694	3.1962
	6.29581e-23	0.683045	0.323	0.01	9.75536e-19	Epithelial cells	ENSGALG00015000703	0.0142634	0.628548	0.0234918	0.00762858	0.0230682
	1.92949e-08	0.682801	0.452	0.207	0.000298975	Epithelial cells	ZC3HAV1	0.284666	1.06427	0.286046	0.322324	0.328297
	3.69329e-10	0.681827	0.73	0.53	5.72275e-06	Epithelial cells	ENSGALG00015019043	1.0146	2.29782	2.05596	2.07111	1.20847
	6.9426e-21	0.680713	0.419	0.055	1.07576e-16	Epithelial cells	RAB11FIP1	0.0543561	0.697532	0.144911	0.200063	0.0587801
	7.56733e-23	0.680482	0.312	0.007	1.17256e-18	Epithelial cells	ENSGALG00015024291	0.00885018	0.61698	0.0061278	0.0110674	0.015807
	4.50417e-11	0.680027	0.543	0.275	6.97921e-07	Epithelial cells	ENSGALG00015004207	0.314858	1.10458	0.120791	0.342396	0.422374
	4.80021e-22	0.679945	0.6	0.311	7.43792e-18	Epithelial cells	OGDH	0.382571	1.22568	0.281287	0.770453	0.336208
	1.42053e-24	0.679474	0.386	0.011	2.20111e-20	Epithelial cells	NUGGC	0.0088933	0.620101	0.00412115	0.13461	0.00413781
	3.78631e-18	0.679173	0.354	0.029	5.86688e-14	Epithelial cells	ACOT11	0.0266063	0.651545	0.0208544	0.123371	0.310037
	2.40142e-18	0.678202	0.467	0.144	3.721e-14	Epithelial cells	LACTB2	0.143132	0.832937	0.148904	0.197619	0.251196
	3.73293e-22	0.676671	0.59	0.252	5.78417e-18	Epithelial cells	IL10RB	0.346736	1.23713	0.240972	2.776	0.37116
	4.08483e-26	0.676278	0.369	0.004	6.32944e-22	Epithelial cells	ENSGALG00015011606	0.00383955	0.604473	0.0087492	0.0104222	0.00206024
	2.17092e-22	0.675446	0.432	0.088	3.36384e-18	Epithelial cells	ERBB2	0.0890176	0.736725	0.0336293	0.0313184	0.144357
	2.91368e-07	0.674929	0.602	0.473	0.00451474	Epithelial cells	HIST1H101	1.04022	2.26709	1.09627	1.38936	0.785763
	7.76531e-12	0.674323	0.44	0.116	1.20324e-07	Epithelial cells	PRELID3A	0.136082	0.817259	0.15789	0.15779	0.326391
	6.52375e-15	0.673231	0.575	0.289	1.01086e-10	Epithelial cells	ENSGALG00015019918	0.336785	1.12835	0.299882	0.200308	0.492063
	7.12615e-22	0.672762	0.357	0.009	1.1042e-17	Epithelial cells	ENSGALG00015006791	0.0113733	0.612661	0.0181832	0.0102054	0.0298696
	3.17012e-18	0.672304	0.381	0.054	4.9121e-14	Epithelial cells	ENSGALG00015024720	0.062526	0.975327	4.02167	5.32859	0.0332404
	1.13783e-14	0.671239	0.63	0.357	1.76307e-10	Epithelial cells	CPT1A	0.584732	1.5409	0.73342	0.914055	0.716217
	3.03663e-16	0.670782	0.63	0.322	4.70526e-12	Epithelial cells	ASAH1	0.379764	1.28945	0.981789	2.46893	0.657335
	3.6972e-26	0.670661	0.346	0.008	5.72881e-22	Epithelial cells	SH2D6	0.00727155	0.62636	0.00582644	0.654785	0.00895181
	8.5129e-24	0.670304	0.306	0.011	1.31907e-19	Epithelial cells	CRACD	0.0291027	0.640052	0.0139821	0.0303803	0.20062
	7.86674e-14	0.670207	0.503	0.23	1.21895e-09	Epithelial cells	AKR1A1	0.250857	0.991832	0.189778	0.369519	0.159982
	4.72114e-14	0.669749	0.306	0.03	7.31541e-10	Epithelial cells	ENSGALG00015024552	0.0309012	0.639158	0.0279964	0.0209725	0.0067197
	7.54856e-12	0.669693	0.211	0.011	1.16965e-07	Epithelial cells	ENSGALG00015021228	0.0127109	0.612596	0.0220725	0.016075	0.096821
	1.57251e-12	0.669589	0.357	0.11	2.4366e-08	Epithelial cells	MBOAT2	0.14262	0.840175	0.451082	0.196194	1.01021
	4.61072e-17	0.669285	0.344	0.077	7.14432e-13	Epithelial cells	ENSGALG00015015338	0.135251	0.805503	0.00909462	0.0607835	0.511417
	1.31586e-17	0.668663	0.414	0.057	2.03892e-13	Epithelial cells	ENSGALG00015008616	0.093719	0.739142	0.184637	0.0650302	0.0549115
	1.08066e-20	0.668191	0.943	0.862	1.67449e-16	Epithelial cells	VDAC2	3.66331	6.3325	2.91517	2.18704	3.17094
	2.27379e-11	0.66771	0.806	0.594	3.52323e-07	Epithelial cells	RASSF3	1.37638	2.83558	3.3475	2.01303	0.773995
	1.1482e-21	0.667131	0.508	0.176	1.77914e-17	Epithelial cells	ENSGALG00015021303	0.180899	0.872318	0.162858	0.125821	0.150865
	7.06236e-09	0.665295	0.891	0.748	0.000109431	Epithelial cells	BSG	2.42478	4.53753	7.97227	1.18919	3.52989
	1.40704e-19	0.664859	0.337	0.002	2.18021e-15	Epithelial cells	ENSGALG00015017104	0.00232092	0.589239	0.00951847	0.00176506	0.00185029
	1.65401e-09	0.663867	0.78	0.65	2.56289e-05	Epithelial cells	GLS2	1.84723	3.76054	3.61096	6.55864	4.50735
	8.45672e-07	0.663425	0.503	0.336	0.0131037	Epithelial cells	ENSGALG00015011868	0.810805	1.83634	0.198743	0.212832	1.07718
	9.5628e-16	0.663217	0.438	0.12	1.48176e-11	Epithelial cells	CORO1B	0.116006	0.765477	0.128384	0.0413777	0.148534
	2.4287e-25	0.662306	0.344	0.006	3.76326e-21	Epithelial cells	ENSGALG00015028061	0.00511783	0.592121	0.0532439	0.0137427	0.00223269
	1.2405e-07	0.662025	0.464	0.292	0.00192216	Epithelial cells	CYP51A1	0.93568	2.02817	0.303999	0.331189	1.05149
	4.37145e-10	0.661256	0.786	0.575	6.77356e-06	Epithelial cells	IRF2	1.0958	2.40822	1.86219	3.34664	0.840422
	1.40393e-21	0.660645	0.658	0.392	2.17538e-17	Epithelial cells	SDHB	0.492287	1.35797	0.442052	0.464927	0.566671
	3.6786e-20	0.660103	0.449	0.074	5.69999e-16	Epithelial cells	ENSGALG00015002258	0.0724618	0.693701	0.0422997	0.0754627	0.047438
	3.3068e-20	0.659152	0.773	0.465	5.12389e-16	Epithelial cells	MITF	1.21797	2.74469	1.66624	8.0022	0.728186
	9.29339e-17	0.658699	0.708	0.505	1.44001e-12	Epithelial cells	TMEM59	0.76521	1.77782	0.632381	0.663128	0.629092
	1.09405e-09	0.658377	0.425	0.149	1.69523e-05	Epithelial cells	ENSGALG00015009548	0.356061	1.18269	1.83279	0.102474	1.40899
	3.78255e-20	0.657812	0.63	0.338	5.86106e-16	Epithelial cells	PSEN1	0.507164	1.39672	0.723839	0.756717	0.83001
	5.08776e-17	0.65776	0.424	0.108	7.88349e-13	Epithelial cells	SEMA4B	0.114157	0.75781	0.0721045	0.130505	0.147337
	3.83015e-08	0.656498	0.574	0.322	0.000593481	Epithelial cells	NFE2L1	0.404412	1.21549	0.720439	0.229143	0.431743
	6.72642e-15	0.656003	0.285	0.032	1.04226e-10	Epithelial cells	UNC13B	0.045808	0.655874	0.0721715	0.220459	0.125378
	7.70999e-16	0.65526	0.339	0.023	1.19466e-11	Epithelial cells	ENSGALG00015016312	0.0241914	0.619636	0.118064	0.135748	0.0558927
	5.88347e-12	0.65485	0.834	0.743	9.11644e-08	Epithelial cells	CAST	2.08655	3.882	2.80032	2.34624	1.84278
	1.31599e-17	0.654717	0.422	0.118	2.03912e-13	Epithelial cells	ENSGALG00015009828	0.123926	0.772861	0.155508	0.174536	0.184732
	7.01825e-19	0.651423	0.951	0.862	1.08748e-14	Epithelial cells	APP	4.52502	7.8334	9.41457	4.24558	7.73535
	1.488e-11	0.651364	0.569	0.278	2.30566e-07	Epithelial cells	ENSGALG00015030135	0.484676	1.37189	0.800098	1.36266	0.598614
	1.70501e-09	0.649387	0.496	0.243	2.64191e-05	Epithelial cells	B4GALT1	0.300961	1.0579	0.805443	0.446373	0.320336
	1.57848e-10	0.64867	0.776	0.578	2.44585e-06	Epithelial cells	PTP4A2	1.01274	2.15923	0.870291	1.19636	1.06366
	5.94207e-15	0.648271	0.497	0.171	9.20724e-11	Epithelial cells	G0S2	0.82994	1.82967	0.124711	0.530734	0.0922631
	6.59431e-21	0.646515	0.386	0.045	1.02179e-16	Epithelial cells	ENSGALG00015020032	0.0507415	0.655862	0.555409	0.0456192	0.00422412
	3.72492e-23	0.64641	0.308	0.006	5.77177e-19	Epithelial cells	ENSGALG00015003504	0.00708968	0.577355	0.0184051	0.0210074	0.0226304
	2.40415e-16	0.64591	0.251	0.005	3.72523e-12	Epithelial cells	CL2	0.00686246	0.576065	0	0.0317265	0
	6.0724e-13	0.645272	0.617	0.356	9.40918e-09	Epithelial cells	GAPVD1	0.494062	1.37553	0.537477	1.59039	0.46029
	3.8737e-18	0.643435	0.32	0.016	6.00229e-14	Epithelial cells	ENSGALG00015009927	0.021274	0.595599	0.0405704	0.014362	0.0285036
	8.96075e-18	0.642908	0.587	0.297	1.38847e-13	Epithelial cells	CISD1	0.346684	1.10179	0.473897	0.20908	0.397497
	4.81041e-10	0.642902	0.241	0.038	7.45373e-06	Epithelial cells	ANKRD22	0.0424471	0.625175	0.00529295	0.00715058	0.0116939
	1.0201e-13	0.642581	0.891	0.792	1.58065e-09	Epithelial cells	CDV3	2.45305	4.37034	1.85988	1.87969	3.3562
	1.47898e-15	0.642426	0.546	0.253	2.29169e-11	Epithelial cells	ENSGALG00015019498	0.288534	1.04527	0.517297	1.10125	0.304058
	3.89788e-27	0.64209	0.412	0.055	6.03976e-23	Epithelial cells	ENSGALG00015027167	0.0503199	0.646417	0.0806073	0.259503	0.00440167
	1.44769e-06	0.641994	0.769	0.602	0.022432	Epithelial cells	ARL4A	2.02004	3.74418	5.61119	1.05441	0.726012
	7.93018e-16	0.640781	0.601	0.339	1.22878e-11	Epithelial cells	ENSGALG00015009035	0.46065	1.33865	2.39907	0.994361	0.263691
	4.23914e-09	0.63815	0.74	0.534	6.56855e-05	Epithelial cells	GHITM	0.84385	1.87813	0.906463	0.952179	1.05952
	3.258e-28	0.637918	0.345	0.008	5.04827e-24	Epithelial cells	ENSGALG00015026022	0.00863041	0.569622	0.00695521	0.0160249	0.00155747
	1.23932e-15	0.636879	0.74	0.452	1.92032e-11	Epithelial cells	ETS2	1.37685	2.77213	3.82937	1.95331	1.28477
	5.51963e-12	0.636665	0.572	0.328	8.55267e-08	Epithelial cells	ENSGALG00015009063	0.449676	1.27708	0.319043	1.12865	0.631505
	1.22755e-11	0.63642	0.446	0.186	1.90208e-07	Epithelial cells	SLC25A17	0.199067	0.861063	0.18512	0.130853	0.188877
	7.75741e-13	0.63632	0.531	0.275	1.20201e-08	Epithelial cells	PGM1	0.344185	1.07967	0.111708	0.254116	0.271899
	1.97326e-07	0.635009	0.652	0.411	0.00305757	Epithelial cells	GFPT1	0.656869	1.58959	0.983197	0.862101	0.775637
	2.99784e-11	0.634272	0.714	0.506	4.64516e-07	Epithelial cells	CAB39	0.746942	1.74404	1.08167	1.38961	0.907261
	1.64703e-13	0.632425	0.767	0.611	2.55208e-09	Epithelial cells	SLC25A24	1.24555	2.45293	0.633001	0.981973	0.940094
	3.02642e-22	0.632346	0.342	0.002	4.68944e-18	Epithelial cells	ENSGALG00015026724	0.00249432	0.554838	0	0.0283313	0.00597449
	3.54302e-12	0.632185	0.714	0.469	5.4899e-08	Epithelial cells	ENSGALG00015027774	0.903329	2.02277	1.54048	2.68777	0.648194
	1.03839e-14	0.631625	0.794	0.576	1.60899e-10	Epithelial cells	DPYD	1.94529	3.57002	1.15151	2.70094	1.8998
	2.46095e-14	0.628881	0.451	0.185	3.81324e-10	Epithelial cells	PLCD1	0.214613	0.907941	0.54987	0.318841	1.43305
	7.28317e-18	0.62876	0.44	0.108	1.12853e-13	Epithelial cells	ENSGALG00015027229	0.112273	0.719119	0.127524	0.0818149	0.110739
	2.37312e-14	0.628754	0.528	0.294	3.67715e-10	Epithelial cells	ENSGALG00015010613	0.365456	1.11744	0.566292	0.368194	0.455024
	1.67943e-13	0.627496	0.634	0.388	2.60228e-09	Epithelial cells	DNPEP	0.493259	1.30012	0.399699	0.359999	0.492457
	3.45182e-12	0.627363	0.389	0.114	5.34859e-08	Epithelial cells	ENSGALG00015005632	0.119886	0.724949	0.0639263	0.0411197	0.0557316
	3.82641e-18	0.623885	0.361	0.092	5.92903e-14	Epithelial cells	ENSGALG00015022951	0.105032	0.713046	0.0927196	0.425731	0.0671138
	2.77781e-17	0.623669	0.294	0.002	4.30421e-13	Epithelial cells	GATA4	0.00212006	0.545021	0.00537947	0.0255904	0.00770256
	1.20153e-20	0.6236	0.373	0.023	1.86177e-16	Epithelial cells	SYTL1	0.0225122	0.586118	0.0115565	0.349282	0.00535661
	9.0208e-19	0.623502	0.32	0.011	1.39777e-14	Epithelial cells	SLCO4A1	0.0069768	0.574921	0.17925	0.506432	0.166784
	1.18495e-13	0.622225	0.387	0.132	1.83608e-09	Epithelial cells	PPARG	0.254548	0.993623	0.284978	2.13688	0.0686853
	1.32865e-07	0.62217	0.561	0.336	0.00205874	Epithelial cells	ASNS	0.874495	1.86595	0.49291	0.765678	0.429378
	1.19978e-12	0.621817	0.529	0.241	1.85907e-08	Epithelial cells	TMEM97	0.271995	0.947063	0.0960176	0.13013	0.182376
	1.41583e-15	0.620791	0.341	0.042	2.19383e-11	Epithelial cells	VAV3	0.0510978	1.05563	0.428814	12.6076	0.041594
	6.96502e-19	0.620671	0.539	0.133	1.07923e-14	Epithelial cells	PIK3CB	0.218935	1.14233	4.32788	5.27682	0.164206
	4.33642e-11	0.620316	0.584	0.312	6.71928e-07	Epithelial cells	ATP13A3	0.418946	1.20916	0.307848	1.1376	0.812782
	9.53518e-20	0.619835	0.408	0.076	1.47748e-15	Epithelial cells	ACP6	0.0720332	0.647573	0.0721055	0.0743755	0.0785999
	5.62728e-10	0.619655	0.729	0.567	8.71947e-06	Epithelial cells	ENSGALG00015016975	1.04073	2.22563	2.15914	2.78256	1.33377
	1.74732e-24	0.618684	0.4	0.095	2.70747e-20	Epithelial cells	ENSGALG00015009961	0.0957202	0.684309	0.110148	0.149025	0.0755564
	1.65512e-24	0.618595	0.371	0.045	2.56461e-20	Epithelial cells	DHRS11	0.0459733	0.604529	0.0309836	0.0156762	0.0425155
	9.04208e-07	0.618061	0.648	0.444	0.0140107	Epithelial cells	ENSGALG00015012145	0.76157	1.70684	1.85271	0.095905	0.805369
	1.56888e-09	0.616907	0.563	0.379	2.43098e-05	Epithelial cells	BF2	0.572224	1.42934	0.812696	1.07368	0.268307
	8.90532e-10	0.616117	0.501	0.227	1.37988e-05	Epithelial cells	ENSGALG00015015337	0.273733	0.960425	0.306441	0.5069	0.232636
	2.40049e-21	0.61588	0.34	0.002	3.71955e-17	Epithelial cells	ENSGALG00015005858	0.00174759	0.535261	0.00568371	0.00250287	0
	1.34985e-16	0.615397	0.24	0.006	2.0916e-12	Epithelial cells	ENSGALG00015008874	0.00643532	0.542115	0.013392	0.00444599	0.0188332
	1.47372e-12	0.615289	0.822	0.727	2.28352e-08	Epithelial cells	ATP5H	1.67543	3.05246	1.13341	0.697241	1.67808
	3.69165e-13	0.615219	0.584	0.317	5.72022e-09	Epithelial cells	ENSGALG00015024475	0.407097	1.15131	0.342204	0.252304	0.590329
	9.6186e-17	0.614496	0.448	0.143	1.4904e-12	Epithelial cells	LPAR2	0.160253	0.77054	0.0297981	0.0968211	0.116531
	7.64654e-13	0.614239	0.432	0.171	1.18483e-08	Epithelial cells	ENSGALG00015023345	0.1783	0.803656	0.0938923	0.201658	0.254181
	1.76952e-09	0.614107	0.499	0.225	2.74188e-05	Epithelial cells	ENSGALG00015017802	0.37491	1.09773	0.501394	0.0562389	0.457739
	1.8056e-13	0.613024	0.41	0.111	2.79778e-09	Epithelial cells	SORL1	0.12401	0.718831	0.0241515	0.0951974	0.325556
	6.90723e-12	0.61284	0.558	0.285	1.07027e-07	Epithelial cells	ABHD4	0.412248	1.16058	0.462607	0.397451	0.426917
	5.31708e-13	0.612622	0.638	0.395	8.23882e-09	Epithelial cells	ENSGALG00015011981	0.513575	1.30969	0.682441	0.305307	0.417964
	1.07437e-24	0.612561	0.348	0.004	1.66473e-20	Epithelial cells	ENSGALG00015020373	0.0028015	0.53601	0.00284923	0.0819275	0.00660204
	6.44312e-16	0.610685	0.793	0.632	9.98361e-12	Epithelial cells	ARPC3	1.16352	2.36343	1.32544	2.80185	1.17924
	1.40266e-11	0.610565	0.516	0.244	2.17342e-07	Epithelial cells	ENSGALG00015014304	0.30949	1.01987	0.741325	0.522922	0.527873
	1.138e-13	0.610493	0.773	0.648	1.76333e-09	Epithelial cells	SDCBP2	1.28704	2.4714	2.08819	0.306759	0.915677
	2.2223e-16	0.609981	0.723	0.482	3.44345e-12	Epithelial cells	YES1	0.830548	1.76742	0.737332	0.0861636	0.901768
	1.7036e-15	0.60986	0.589	0.297	2.63973e-11	Epithelial cells	MYO5A	0.407768	1.2338	2.37704	1.40301	0.81981
	4.01054e-10	0.609846	0.547	0.287	6.21434e-06	Epithelial cells	MVB12A	0.341251	1.04956	0.211124	0.499633	0.360751
	5.77504e-20	0.609735	0.637	0.43	8.94842e-16	Epithelial cells	CHMP5	0.595961	1.42724	0.474215	0.407302	0.668096
	1.07626e-13	0.609431	0.332	0.054	1.66767e-09	Epithelial cells	ENSGALG00015025827	0.0694557	0.643367	0.144701	0.249407	0.332035
	1.38417e-12	0.608593	0.43	0.145	2.14477e-08	Epithelial cells	HNMT	0.258643	0.903762	0.0502468	0.0449912	0.0346954
	1.84289e-23	0.60827	0.27	0.003	2.85556e-19	Epithelial cells	NR0B2	0.00334903	0.5297	0.00260475	0.0101728	0
	1.14333e-11	0.607915	0.48	0.183	1.77159e-07	Epithelial cells	ENSGALG00015002529	0.251767	0.965243	1.43306	0.686709	1.29971
	2.58026e-15	0.60784	0.567	0.291	3.99812e-11	Epithelial cells	HES4	0.475773	1.29829	2.27454	0.595679	0.729838
	7.92894e-07	0.607566	0.672	0.54	0.0122859	Epithelial cells	ENSGALG00015007604	1.11665	2.19985	0.727684	0.807889	0.723209
	5.16069e-20	0.606533	0.272	0.022	7.99649e-16	Epithelial cells	ACSL5	0.021027	0.555588	0.0391469	0.0419123	0.0108985
	2.58638e-12	0.605509	0.686	0.484	4.0076e-08	Epithelial cells	TST	0.722111	1.60082	0.369672	0.513136	0.437622
	9.49937e-12	0.605494	0.461	0.172	1.47193e-07	Epithelial cells	ENSGALG00015013531	0.202732	0.833985	0.217188	0.178601	0.508619
	1.91832e-14	0.60479	0.494	0.193	2.97243e-10	Epithelial cells	SYNGR2	0.204503	0.834917	0.371593	0.17656	0.222792
	1.34114e-12	0.604691	0.225	0.007	2.0781e-08	Epithelial cells	GSL	0.0073469	0.53691	0.00971804	0.152933	0.0136186
	8.00629e-13	0.604678	0.397	0.141	1.24057e-08	Epithelial cells	ENSGALG00015002197	0.197601	0.825564	0.0948903	0.130463	0.813208
	1.93505e-24	0.602415	0.338	0.007	2.99836e-20	Epithelial cells	ENSGALG00015002959	0.00455444	0.53556	0.303527	0.104605	0.0142475
	4.74301e-27	0.602374	0.333	0.003	7.3493e-23	Epithelial cells	ENSGALG00015021066	0.00337761	0.523639	0.00999212	0.00599725	0.0073516
	8.95306e-15	0.602153	0.301	0.027	1.38728e-10	Epithelial cells	ENSGALG00015017803	0.0319913	0.567321	0.0844505	0.0280187	0.0122629
	2.98788e-10	0.600749	0.701	0.533	4.62972e-06	Epithelial cells	UGDH	1.14706	2.20883	0.370717	0.353573	0.972562
	3.45785e-20	0.6004	0.317	0.002	5.35794e-16	Epithelial cells	ENSGALG00015028105	0.00203137	0.519457	0.00307564	0.00851953	0.00185029
	3.82466e-15	0.600329	0.602	0.353	5.92632e-11	Epithelial cells	TMEM183A	0.4305	1.1697	0.435829	0.420537	0.511543
	5.86975e-12	0.599984	0.635	0.376	9.09518e-08	Epithelial cells	ENSGALG00015018190	0.61591	1.42817	0.476164	0.236127	0.274437
	5.5798e-18	0.599379	0.587	0.368	8.6459e-14	Epithelial cells	TWF1	0.514253	1.28173	0.219027	0.123403	1.02509
	1.86784e-21	0.599108	0.38	0.06	2.89422e-17	Epithelial cells	PRKCZ	0.0675958	0.627393	0.395588	0.0930518	0.193731
	1.14627e-07	0.598902	0.452	0.267	0.00177615	Epithelial cells	ENSGALG00015014811	0.393698	1.09378	0.0894156	0.121558	0.332083
	1.83148e-19	0.597003	0.426	0.101	2.83788e-15	Epithelial cells	MPP7	0.178605	0.883605	1.33466	1.42722	2.38213
	1.83895e-08	0.596117	0.928	0.891	0.000284945	Epithelial cells	PTBP1	3.42207	5.73793	4.48759	4.57563	2.74754
	6.8421e-12	0.595739	0.238	0.03	1.06018e-07	Epithelial cells	ENSGALG00015000861	0.0278258	0.56555	0.0228209	0.387399	0.0445581
	9.42216e-21	0.591343	0.319	0.003	1.45996e-16	Epithelial cells	ENSGALG00015006491	0.00303839	0.513578	0.0109696	0.0643002	0.0107025
	5.05182e-11	0.588967	0.484	0.228	7.82779e-07	Epithelial cells	ENSGALG00015022779	0.342914	1.01405	0.50323	0.0967424	0.253277
	4.12356e-07	0.588918	0.763	0.586	0.00638945	Epithelial cells	LCORL	1.53996	2.8516	1.83102	2.34723	1.36848
	1.27524e-16	0.588415	0.374	0.103	1.97599e-12	Epithelial cells	SLC45A4	0.174707	0.800084	0.772684	0.773349	0.184226
	2.06754e-16	0.588358	0.647	0.441	3.20365e-12	Epithelial cells	ENSGALG00015006168	0.60821	1.40722	0.454014	0.434874	0.508199
	1.97945e-12	0.587532	0.443	0.125	3.06716e-08	Epithelial cells	ABHD6	0.182049	0.787007	0.632936	0.241724	0.0816021
	2.40049e-21	0.587187	0.314	0.004	3.71955e-17	Epithelial cells	EPHA1	0.00398399	0.508562	0.008233	0.00977704	0.00206024
	7.57002e-11	0.585218	0.765	0.659	1.17297e-06	Epithelial cells	ENSGALG00015007731	1.36413	2.61545	0.915794	3.25441	2.43163
	1.92005e-08	0.584959	0.863	0.827	0.000297512	Epithelial cells	ENSGALG00015029003	2.8345	4.66829	1.42649	1.25258	2.93025
	1.99768e-12	0.58263	0.229	0.036	3.0954e-08	Epithelial cells	SLC38A4	0.0601013	0.584528	0.0277563	0.00761558	0.0208277
	2.19548e-24	0.582085	0.315	0.002	3.40189e-20	Epithelial cells	ENSGALG00015025599	0.0021411	0.500261	0	0.00476593	0.00249351
	8.46636e-14	0.581839	0.794	0.656	1.31186e-09	Epithelial cells	UBE2L3	1.20838	2.312	1.39916	1.23274	1.30885
	2.76633e-16	0.5818	0.424	0.152	4.28643e-12	Epithelial cells	BAK1	0.147186	0.725104	0.182878	0.332507	0.222896
	3.28429e-13	0.581321	0.301	0.054	5.089e-09	Epithelial cells	ENSGALG00015012060	0.0541286	0.587913	0.0393056	0.119428	0.664663
	1.38503e-22	0.581114	0.472	0.19	2.14611e-18	Epithelial cells	ZNF622	0.197492	0.794823	0.262585	0.241189	0.227894
	2.65606e-10	0.580994	0.877	0.78	4.11556e-06	Epithelial cells	MTPN	2.29633	3.89989	1.75873	1.95645	1.77742
	1.30396e-12	0.580755	0.76	0.602	2.02049e-08	Epithelial cells	ENSGALG00015029574	1.20387	2.38428	1.88107	3.32466	1.34455
	8.08889e-16	0.580291	0.407	0.105	1.25337e-11	Epithelial cells	MAPKAPK3	0.133052	0.702564	0.136252	0.153625	0.665359
	3.04377e-20	0.578064	0.443	0.099	4.71633e-16	Epithelial cells	ENSGALG00015022088	0.107935	1.09074	0.135628	13.2194	0.0751604
	1.60214e-10	0.576799	0.826	0.713	2.48251e-06	Epithelial cells	CYCS	2.09078	3.57074	1.60341	1.28167	1.99594
	6.24385e-22	0.576388	0.485	0.192	9.67485e-18	Epithelial cells	CD151	0.233641	0.893911	2.29967	0.151164	0.967545
	8.57873e-21	0.576347	0.386	0.08	1.32927e-16	Epithelial cells	ENSGALG00015015000	0.0791237	0.606759	0.0851841	0.00891197	0.0728552
	1.31553e-09	0.576285	0.631	0.397	2.03841e-05	Epithelial cells	TES	0.846061	1.7868	1.39556	0.568905	3.00002
	1.04051e-18	0.576027	0.252	0.003	1.61227e-14	Epithelial cells	SLC9A2	0.00341443	0.495814	0	0.00271098	0.00935186
	9.58815e-25	0.575742	0.356	0.034	1.48568e-20	Epithelial cells	SH3YL1	0.0341382	0.541048	0.0157365	0.032672	0.0469785
	1.80983e-16	0.575647	0.582	0.329	2.80433e-12	Epithelial cells	ENSGALG00015018674	0.44256	1.14712	0.348001	0.445323	0.389941
	1.31376e-13	0.573654	0.75	0.577	2.03567e-09	Epithelial cells	ENSGALG00015013534	0.918916	1.84728	0.767263	0.686435	1.09268
	1.47528e-12	0.573425	0.899	0.817	2.28594e-08	Epithelial cells	CHMP4B	2.49049	4.14533	1.99476	1.4837	2.20415
	1.24251e-09	0.570778	0.517	0.289	1.92526e-05	Epithelial cells	PYGL	0.3451	0.994383	0.123883	0.383162	0.357367
	6.48814e-12	0.568526	0.615	0.395	1.00534e-07	Epithelial cells	PRELID3B	0.5455	1.29655	0.279621	0.88747	0.490587
	7.21285e-10	0.567882	0.565	0.329	1.11763e-05	Epithelial cells	ALAD	0.398195	1.06521	0.243862	0.311978	0.322024
	1.21428e-13	0.567045	0.357	0.078	1.88153e-09	Epithelial cells	PEX11G	0.0766772	0.595499	0.16223	0.0399516	0.0568535
	2.37188e-08	0.566971	0.647	0.473	0.000367523	Epithelial cells	ENSGALG00015018537	0.674267	1.48056	0.707859	0.617898	0.771242
	1.40514e-13	0.566781	0.351	0.061	2.17726e-09	Epithelial cells	SEMA4D	0.0767432	0.641843	0.0565487	1.38445	0.368963
	1.39122e-26	0.564881	0.316	0.002	2.15569e-22	Epithelial cells	ENSGALG00015024183	0.00184597	0.483015	0.00526855	0.00894901	0.0512012
	1.41855e-06	0.564314	0.536	0.394	0.0219805	Epithelial cells	ENSGALG00015009641	0.76886	1.57607	0.217298	0.0942264	0.424125
	2.06168e-14	0.563333	0.901	0.816	3.19457e-10	Epithelial cells	ZNF593	2.85463	4.62831	1.80319	1.82595	2.14225
	2.00363e-09	0.563234	0.433	0.162	3.10462e-05	Epithelial cells	KLF3	0.192223	0.78981	1.0913	0.325968	0.452317
	1.05235e-11	0.563076	0.842	0.654	1.63062e-07	Epithelial cells	ENSGALG00015022561	2.09717	3.63644	2.74151	3.07776	3.06871
	3.7424e-13	0.561021	0.794	0.57	5.79886e-09	Epithelial cells	ATF3	3.76803	5.92563	2.28235	1.17222	4.45574
	2.04206e-13	0.559831	0.931	0.87	3.16417e-09	Epithelial cells	ENSGALG00015009884	4.21038	6.66524	3.6076	3.22227	6.34711
	1.67604e-11	0.559727	0.555	0.293	2.59703e-07	Epithelial cells	ENSGALG00015027253	0.454688	1.12586	0.0691261	0.280744	0.172492
	1.15025e-16	0.559716	0.343	0.072	1.78232e-12	Epithelial cells	SORD	0.0764471	0.585831	0.0302961	0.0703105	0.10447
	7.36674e-12	0.558892	0.544	0.282	1.14148e-07	Epithelial cells	PRKCA	0.450952	1.18094	0.344048	0.339276	3.91726
	3.93521e-09	0.558238	0.484	0.265	6.0976e-05	Epithelial cells	ACO1	0.326285	0.982538	0.403855	1.1889	0.295783
	7.52232e-18	0.558226	0.29	0.006	1.16558e-13	Epithelial cells	ENSGALG00015015294	0.0065462	0.48211	0	0.00831885	0.0135987
	2.31975e-16	0.557915	0.242	0.005	3.59445e-12	Epithelial cells	RAP1GAP2	0.00476718	0.482772	0.0221147	0.0833263	0.0501363
	1.22151e-11	0.557275	0.794	0.669	1.89273e-07	Epithelial cells	ARHGDIA	1.42751	2.5832	1.67998	1.62972	1.35037
	3.11861e-10	0.555605	0.442	0.205	4.83228e-06	Epithelial cells	ENSGALG00015011667	0.235537	0.811411	0.0848997	0.219579	0.186843
	2.64875e-14	0.555599	0.266	0.009	4.10424e-10	Epithelial cells	MAP3K15	0.0112124	0.488661	0.0572443	0.0540263	0.00958793
	5.74898e-22	0.555502	0.3	0.004	8.90804e-18	Epithelial cells	ENSGALG00015019019	0.0024768	0.477383	0.00813134	0.120738	0.00669508
	1.46529e-13	0.554981	0.854	0.778	2.27047e-09	Epithelial cells	ATP5F1AZ	2.28493	3.81112	1.97356	2.03305	2.30162
	4.68417e-11	0.552553	0.698	0.471	7.25813e-07	Epithelial cells	ID2	1.59703	2.88201	0.675933	3.856	2.96848
	3.4602e-09	0.552319	0.576	0.415	5.36158e-05	Epithelial cells	BF1	0.885819	1.77019	0.920639	1.24437	0.341124
	3.3791e-07	0.551642	0.482	0.251	0.00523591	Epithelial cells	ENSGALG00015009950	0.293205	0.888658	0.203222	0.151786	0.276
	2.19095e-11	0.551228	0.634	0.449	3.39488e-07	Epithelial cells	ENSGALG00015006143	0.738721	1.5526	1.17306	0.535203	0.867362
	2.97667e-15	0.551016	0.302	0.076	4.61235e-11	Epithelial cells	STARD5	0.0767993	0.584448	0.0476551	0.276814	0.141481
	1.12677e-18	0.550366	0.984	0.96	1.74592e-14	Epithelial cells	ENSGALG00015000671	22.649	32.961	13.7338	10.763	16.5643
	6.35867e-11	0.54991	0.695	0.566	9.85276e-07	Epithelial cells	ENSGALG00015020907	0.98122	1.89485	0.668436	1.03273	0.952427
	5.73613e-15	0.549861	0.226	0.004	8.88813e-11	Epithelial cells	MAT2A	0.00495004	0.471605	0.0131262	0.00832168	0.0136254
	3.30578e-15	0.54629	0.458	0.186	5.12231e-11	Epithelial cells	LONP2	0.197856	0.752121	0.218105	0.240167	0.271044
	3.41768e-15	0.546191	0.407	0.105	5.29569e-11	Epithelial cells	SWAP70	0.110065	0.718998	1.62678	2.0272	0.261524
	2.59755e-14	0.546178	0.296	0.045	4.0249e-10	Epithelial cells	ENSGALG00015000188	0.0479605	0.53105	0.0462993	0.0242306	0.161913
	2.21425e-12	0.544859	0.525	0.289	3.43098e-08	Epithelial cells	ENSGALG00015005832	0.37374	1.01397	0.249892	0.752826	0.390806
	4.86157e-20	0.543899	0.295	0.005	7.533e-16	Epithelial cells	ENSGALG00015007602	0.00253471	0.480937	0.0129854	0.590174	0.00206024
	2.31091e-12	0.543322	0.221	0.027	3.58075e-08	Epithelial cells	ENSGALG00015023450	0.0381661	0.544637	0.0891522	0.0230764	2.23509
	5.15154e-13	0.54296	0.754	0.579	7.98232e-09	Epithelial cells	ENSGALG00015002564	1.24137	2.25804	1.0881	0.750387	2.07532
	1.74247e-14	0.542153	0.544	0.3	2.69996e-10	Epithelial cells	MMADHC	0.340668	0.96714	0.472106	0.570245	0.665298
	4.83645e-20	0.541859	0.305	0.031	7.49408e-16	Epithelial cells	CYP2J23	0.0321581	0.507753	0.0222329	0.181623	0.0642545
	1.37338e-11	0.541236	0.539	0.293	2.12805e-07	Epithelial cells	UBAC2	0.359861	1.03228	0.865037	1.65177	0.384241
	4.02201e-12	0.541196	0.325	0.097	6.23211e-08	Epithelial cells	ENSGALG00015005674	0.0960567	0.59661	0.0772532	0.1661	0.0813433
	5.17811e-11	0.540915	0.493	0.259	8.02348e-07	Epithelial cells	ENSGALG00015026579	0.328743	0.936489	0.538372	0.288052	0.330122
	2.73145e-10	0.539598	0.688	0.502	4.23238e-06	Epithelial cells	RAB5C	0.773748	1.58741	0.832046	0.895319	1.05204
	3.35681e-15	0.539067	0.249	0.004	5.20137e-11	Epithelial cells	ENSGALG00015009202	0.00455744	0.459702	0.00932397	0.00398857	0.00179118
	3.92723e-16	0.537743	0.389	0.111	6.08525e-12	Epithelial cells	ENSGALG00015026340	0.116942	0.627882	0.189613	0.255993	0.139719
	4.45872e-09	0.537608	0.574	0.381	6.90879e-05	Epithelial cells	NAT8B	0.507582	1.17623	0.3313	0.352018	0.278894
	5.64415e-08	0.537336	0.816	0.678	0.000874561	Epithelial cells	KTN1	1.68272	2.91203	1.47719	2.59117	1.2369
	1.14797e-09	0.537065	0.362	0.152	1.77879e-05	Epithelial cells	ADA	0.218436	0.767806	0.0571186	0.398993	0.042739
	2.79162e-16	0.53671	0.452	0.161	4.32561e-12	Epithelial cells	STXBP3	0.199482	0.75709	0.782773	0.269036	0.342657
	4.80299e-10	0.535866	0.353	0.097	7.44223e-06	Epithelial cells	ENSGALG00015025881	0.0963136	0.592864	0.0859375	0.220862	0.0689033
	5.63661e-14	0.535198	0.456	0.218	8.73393e-10	Epithelial cells	CLSTN1	0.266402	0.871896	1.69944	0.182365	0.838512
	1.49532e-14	0.535064	0.525	0.308	2.317e-10	Epithelial cells	ENSGALG00015004011	0.393334	1.01496	0.453542	0.335416	0.148655
	1.66801e-10	0.534797	0.738	0.536	2.58458e-06	Epithelial cells	KLF13	1.41184	2.54128	2.3058	1.87165	2.31763
	1.12744e-19	0.533927	0.328	0.055	1.74696e-15	Epithelial cells	ENSGALG00015028927	0.0503538	0.526387	0.205875	0.0381927	0.236011
	1.82271e-16	0.533324	0.267	0.002	2.82428e-12	Epithelial cells	ENSGALG00015012174	0.00245193	0.450944	0	0.00763108	0.00406888
	3.38552e-08	0.532918	0.656	0.41	0.000524586	Epithelial cells	SLC12A7	0.748073	1.5662	1.82965	1.27845	0.479953
	3.69647e-07	0.532831	0.575	0.377	0.00572768	Epithelial cells	ENSGALG00015015939	0.616333	1.36236	0.474706	1.41627	0.700877
	2.19484e-12	0.532599	0.668	0.475	3.40091e-08	Epithelial cells	PDCD10	0.68164	1.45263	0.953723	1.10758	0.709816
	6.9351e-07	0.531121	0.764	0.659	0.0107459	Epithelial cells	BTF3	1.40141	2.44166	1.03201	0.711814	1.5293
	1.46362e-12	0.52964	0.421	0.171	2.26788e-08	Epithelial cells	GORASP1	0.178737	0.697713	0.11719	0.131824	0.105752
	2.16349e-17	0.528773	0.37	0.088	3.35233e-13	Epithelial cells	ENSGALG00015024230	0.0922397	0.582879	0.274426	0.170549	0.136
	6.97404e-13	0.527365	0.481	0.23	1.08063e-08	Epithelial cells	PCK2	0.251858	0.805502	0.276232	0.287377	0.218447
	2.17234e-13	0.527101	0.927	0.885	3.36604e-09	Epithelial cells	ENSGALG00015020985	4.23849	6.46482	3.50673	2.39582	3.60555
	2.05563e-06	0.526363	0.681	0.523	0.0318519	Epithelial cells	GTPBP4	0.842401	1.63681	0.574088	0.611513	0.589344
	9.01741e-20	0.525765	0.424	0.106	1.39725e-15	Epithelial cells	MBP	0.157771	0.81963	0.0148845	5.00427	0.175991
	7.70131e-12	0.525641	0.27	0.032	1.19332e-07	Epithelial cells	FGF9	0.0570083	0.519479	0.00636134	0.0462369	0.00579976
	4.90973e-16	0.524825	0.348	0.07	7.60762e-12	Epithelial cells	ENTPD6	0.0676374	0.533973	0.0363563	0.0222093	0.0703334
	7.39136e-15	0.524367	0.26	0.047	1.14529e-10	Epithelial cells	ENSGALG00015016918	0.0588733	0.520689	0.0242467	0.0121309	0.0561092
	3.04516e-10	0.5241	0.621	0.451	4.71848e-06	Epithelial cells	SEC24A	0.661062	1.3804	0.557598	0.42349	0.775685
	1.95906e-15	0.524039	0.255	0.013	3.03556e-11	Epithelial cells	ENSGALG00015023144	0.0124752	0.459254	0.179503	0.00309076	0.0133257
	1.48218e-07	0.522652	0.52	0.345	0.00229664	Epithelial cells	SNX7	0.43709	1.08038	0.833964	0.190943	1.52369
	3.62194e-10	0.521549	0.599	0.404	5.61219e-06	Epithelial cells	RPIA	0.636639	1.33443	0.39438	0.479128	0.302059
	3.00341e-12	0.521149	0.544	0.278	4.65379e-08	Epithelial cells	ENSGALG00015016516	0.430335	1.22798	2.8898	4.32473	0.23728
	3.60755e-11	0.520319	0.857	0.758	5.5899e-07	Epithelial cells	C12orf57	1.9773	3.23383	0.889143	1.81065	1.43704
	7.20474e-11	0.519824	0.421	0.192	1.11637e-06	Epithelial cells	TMEM41A	0.204005	0.725691	0.128759	0.235714	0.205999
	4.06441e-08	0.519162	0.649	0.46	0.00062978	Epithelial cells	EDEM1	0.709546	1.46333	0.808039	1.13424	0.538869
	1.40704e-19	0.519011	0.291	0.007	2.18021e-15	Epithelial cells	F2	0.0093789	0.44642	0.0158373	0.00933463	0
	7.79282e-10	0.518915	0.661	0.484	1.2075e-05	Epithelial cells	BLCAP	0.737579	1.50083	0.550008	1.03641	1.14069
	1.78696e-14	0.518032	0.37	0.128	2.7689e-10	Epithelial cells	ENSGALG00015003623	0.128459	0.614575	0.0940389	0.107457	0.131118
	2.86171e-07	0.517991	0.428	0.207	0.00443421	Epithelial cells	ENSGALG00015023196	0.287698	0.829253	0.0586014	0.081629	0.0616549
	2.66648e-06	0.516303	0.311	0.151	0.0413171	Epithelial cells	HSD17B7	0.191373	0.698125	0.0865897	0.0832987	0.179372
	4.33563e-09	0.516249	0.877	0.822	6.71805e-05	Epithelial cells	ATP5J2	2.99719	4.63877	1.80136	1.48098	2.71394
	9.83442e-09	0.514047	0.434	0.186	0.000152384	Epithelial cells	AHCYL2	0.195478	0.727988	0.262079	0.696977	0.43889
	6.15909e-09	0.513798	0.408	0.258	9.54351e-05	Epithelial cells	ACAT2	0.363667	0.940098	0.192714	0.105315	0.722109
	5.12699e-17	0.513673	0.934	0.893	7.94427e-13	Epithelial cells	RAB1B	3.76523	5.77802	3.63094	3.14311	3.58426
	6.34373e-13	0.513595	0.311	0.073	9.82961e-09	Epithelial cells	ENSGALG00015026510	0.0807827	0.548242	0.0711447	0.283419	0.0135004
	9.75627e-21	0.513065	0.288	0.009	1.51173e-16	Epithelial cells	ENSGALG00015020010	0.010709	0.443828	0.0553643	0.0122375	0.043535
	4.76205e-21	0.512571	0.282	0.002	7.37879e-17	Epithelial cells	ENSGALG00015010345	0.00178099	0.429707	0.00778747	0.0114013	0.0118934
	3.05705e-09	0.512419	0.667	0.506	4.7369e-05	Epithelial cells	NDUFB9	0.745995	1.47422	0.44165	0.484362	0.640735
	4.04782e-09	0.512397	0.451	0.222	6.2721e-05	Epithelial cells	ENSGALG00015023319	0.240303	0.773306	0.167638	0.456277	0.154314
	2.27512e-07	0.512366	0.955	0.936	0.0035253	Epithelial cells	RPL5	11.7468	16.8524	6.84214	6.19343	8.34621
	8.37248e-11	0.51149	0.618	0.421	1.29732e-06	Epithelial cells	OCIAD2	0.552106	1.20453	0.412563	0.416217	0.501362
	1.55033e-06	0.511331	0.707	0.566	0.0240223	Epithelial cells	NPL	1.2933	2.24354	0.456974	1.2124	0.956118
	3.08968e-10	0.511205	0.535	0.324	4.78746e-06	Epithelial cells	HACD3	0.394278	0.977361	0.221825	0.247919	0.289106
	3.88229e-14	0.510385	0.204	0.005	6.01562e-10	Epithelial cells	ENSGALG00015008860	0.00540013	0.44045	0.101221	0.2011	0.00883473
	3.31678e-11	0.509441	0.432	0.182	5.13936e-07	Epithelial cells	ENSGALG00015026445	0.194998	0.712069	0.486851	0.330901	0.223928
	9.46344e-13	0.508902	0.447	0.201	1.46636e-08	Epithelial cells	PFKL	0.230095	0.744845	0.164735	0.0819023	0.271348
	5.67304e-11	0.507591	0.467	0.231	8.79037e-07	Epithelial cells	NGLY1	0.276597	0.819852	0.393941	0.359741	0.261373
	4.209e-27	0.506771	0.354	0.024	6.52184e-23	Epithelial cells	PTPN6	0.0144923	0.537753	0.0147313	3.05629	0.0058396
	1.28638e-13	0.506757	0.41	0.129	1.99324e-09	Epithelial cells	ENSGALG00015021166	0.195331	0.713531	0.949535	0.184996	0.143088
	1.02618e-19	0.506564	0.315	0.02	1.59007e-15	Epithelial cells	ENSGALG00015025463	0.0213865	0.451401	0.00106416	0.00443503	0.117814
	2.39277e-10	0.506543	0.355	0.11	3.70759e-06	Epithelial cells	ENSGALG00015021689	0.122087	0.594685	0.0867331	0.152907	0.149943
	7.66938e-13	0.506494	0.763	0.578	1.18837e-08	Epithelial cells	ENSGALG00015005425	1.24023	2.24338	1.87675	2.61161	1.5165
	9.46901e-17	0.505493	0.32	0.046	1.46722e-12	Epithelial cells	ENSGALG00015029986	0.0860343	0.539892	0.0106665	0.0191781	0.222697
	9.06977e-16	0.505473	0.234	0.01	1.40536e-11	Epithelial cells	ENSGALG00015022579	0.00407873	0.448542	0.53799	0.374707	0.00231078
	3.54972e-21	0.505427	0.307	0.035	5.50029e-17	Epithelial cells	TRIM71	0.0577164	0.53883	0.742404	0.348502	1.03532
	1.51385e-15	0.504586	0.395	0.121	2.34572e-11	Epithelial cells	ENSGALG00015023135	0.123966	0.635248	0.274783	1.32591	0.0794985
	1.33507e-09	0.504546	0.335	0.122	2.06869e-05	Epithelial cells	CASP8	0.125893	0.611863	0.357553	0.426487	0.133656
	3.93766e-09	0.503977	0.303	0.119	6.1014e-05	Epithelial cells	OSGIN1	0.269201	0.786972	0.170483	0.0351254	0.0231322
	6.09652e-11	0.503908	0.601	0.312	9.44655e-07	Epithelial cells	MAFB	1.2455	2.38522	1.53477	7.6924	0.581898
	3.10096e-12	0.503867	0.584	0.383	4.80493e-08	Epithelial cells	ENSGALG00015012590	0.499708	1.13545	0.604517	0.692475	0.536928
	3.47472e-10	0.502545	0.354	0.121	5.38408e-06	Epithelial cells	SLC3A1	0.153336	0.635868	0.220962	0.196567	0.0886463
	4.45508e-16	0.50208	0.372	0.106	6.90315e-12	Epithelial cells	ENSGALG00015002758	0.106142	0.57135	0.176597	0.208399	0.108548
	1.38253e-17	0.500804	0.311	0.038	2.14223e-13	Epithelial cells	TSPAN15	0.0464524	0.484399	0.274598	0.0265696	0.00404777
	4.04499e-10	0.500526	0.325	0.139	6.26772e-06	Epithelial cells	BPNT1	0.136184	0.606383	0.140152	0.0931731	0.155356
	1.58477e-13	0.500465	0.284	0.041	2.4556e-09	Epithelial cells	CASP18	0.0388651	0.477658	0.13775	0.238155	0.0100987
	4.24e-10	0.500308	0.514	0.291	6.56989e-06	Epithelial cells	ENSGALG00015028714	0.386186	1.00142	1.1885	1.14014	0.364676
	1.19911e-20	0.500138	0.261	0.004	1.85803e-16	Epithelial cells	DEGS2	0.00348367	0.419885	0.00584951	0.0226805	0
	8.56819e-38	4.6578	0.457	0.002	1.32764e-33	Immune cells	ENSGALG00015011771	0.00299406	0.00452217	0.169322	24.3766	0.00479894
	8.74433e-42	4.38776	0.597	0.075	1.35493e-37	Immune cells	CD74	0.127568	0.0659345	0.394935	22.3225	0.0763267
	6.16349e-16	4.36479	0.294	0.036	9.55033e-12	Immune cells	IL8L1	0.0260012	0.980134	0.29779	25.3449	0.00416597
	3.19137e-33	4.1276	0.608	0.185	4.94503e-29	Immune cells	BLB2	0.270746	0.253091	0.59574	21.1698	0.0653161
	1.61744e-63	3.99133	0.766	0.014	2.50623e-59	Immune cells	RUNX3	0.0213282	0.0088483	0.00637211	15.1887	0.0213457
	1.3794e-69	3.81996	0.835	0.026	2.13739e-65	Immune cells	PTPRC	0.0443359	0.0220706	0.0848126	13.6731	0.0437409
	2.07711e-23	3.61603	0.435	0.065	3.21849e-19	Immune cells	RASGEF1A	0.115444	0.0472705	0.431861	12.5072	0.171914
	2.30108e-50	3.58192	0.886	0.279	3.56552e-46	Immune cells	CD44	3.46949	0.228384	0.337844	41.7832	1.74986
	1.85586e-39	3.54918	0.565	0.027	2.87565e-35	Immune cells	ENSGALG00015008508	0.0244308	0.140104	0.0275348	11.3453	0.00671209
	2.48623e-53	3.40226	0.691	0.013	3.85241e-49	Immune cells	ENSGALG00015009787	0.0226783	0.016643	0.0377501	9.79743	0.0216456
	3.73295e-51	3.38061	0.777	0.178	5.7842e-47	Immune cells	ENSGALG00015022088	0.107935	1.09074	0.135628	13.2194	0.0751604
	4.21983e-33	3.36769	0.623	0.11	6.53862e-29	Immune cells	VAV3	0.0510978	1.05563	0.428814	12.6076	0.041594
	6.89982e-35	3.32725	0.697	0.155	1.06913e-30	Immune cells	PDE3B	0.313566	0.174888	1.09289	11.9968	1.50652
	1.33142e-28	3.21938	0.418	0.002	2.06304e-24	Immune cells	IL2RA	0.00354347	0.0035139	0.00498656	8.3467	0
	9.65861e-21	3.20887	0.529	0.161	1.4966e-16	Immune cells	ENSGALG00015020686	0.258189	0.744481	0.341425	11.8246	0.337113
	8.97253e-44	3.19759	0.619	0.002	1.39029e-39	Immune cells	IKZF1	0.00247415	0.00589111	0	8.20549	0.0111666
	1.022e-47	3.19512	0.69	0.12	1.58359e-43	Immune cells	LYN	0.0665596	0.552639	1.10729	10.0441	0.0948011
	3.62063e-28	3.19367	0.651	0.202	5.61017e-24	Immune cells	ALCAM	1.58701	0.471593	1.2677	20.3415	7.20769
	4.13648e-15	3.16724	0.425	0.197	6.40948e-11	Immune cells	ENSGALG00015009869	0.328419	0.0945658	0.118807	10.3758	0.53423
	9.88184e-50	3.12055	0.644	0.002	1.53119e-45	Immune cells	SPI1	0.0018562	0.00612953	0.00788965	7.72428	0.0111666
	6.17439e-41	3.0902	0.789	0.223	9.56721e-37	Immune cells	ARHGAP15	1.18989	0.224068	0.186327	15.3367	0.19164
	4.07779e-60	3.08664	0.734	0.009	6.31853e-56	Immune cells	LCP1	0.00724459	0.0249711	0.0188273	7.5981	0.0206748
	9.7457e-37	3.08552	0.787	0.315	1.5101e-32	Immune cells	SH3KBP1	0.989091	0.517831	6.67646	15.3864	0.959579
	3.49425e-28	3.01075	0.62	0.151	5.41435e-24	Immune cells	SLC9A9	0.428789	0.0339178	0.0774608	9.64543	0.343605
	1.45975e-12	3.00027	0.227	0.003	2.26189e-08	Immune cells	STAT4	0.00557171	0.00389555	0.0673919	7.04839	0.00890829
	2.94587e-48	2.99291	0.69	0.015	4.56463e-44	Immune cells	RGS1	0.0324524	0.0108224	0	7.17119	0.0336144
	2.22648e-35	2.99153	0.776	0.354	3.44993e-31	Immune cells	ENSGALG00015021927	1.03583	0.160517	11.1316	14.2863	1.05545
	1.49836e-42	2.96851	0.857	0.445	2.32171e-38	Immune cells	FAM49A	1.69955	0.105521	0.870178	16.9068	3.73236
	8.98846e-12	2.93355	0.519	0.261	1.39276e-07	Immune cells	RUNX1	1.53237	0.186221	0.0843717	15.552	1.94718
	4.30485e-49	2.89999	0.706	0.079	6.67037e-45	Immune cells	SLA	0.280201	0.0290817	0.048677	8.0327	0.0487649
	1.12788e-48	2.84592	0.781	0.224	1.74765e-44	Immune cells	ENSGALG00015009996	0.317551	0.463544	3.15311	9.01607	1.00231
	5.9796e-15	2.84254	0.284	0.033	9.2654e-11	Immune cells	IL8L2	0.23232	0.199851	0.325901	7.77511	0.0266043
	1.03391e-47	2.8421	0.848	0.303	1.60205e-43	Immune cells	ELMO1	1.17445	0.163087	14.2151	13.723	0.456159
	1.066e-16	2.82884	0.262	0.002	1.65177e-12	Immune cells	ENSGALG00015026368	0.00202838	0.00444886	0.00822436	6.12434	0
	1.21508e-15	2.80673	0.278	0.028	1.88277e-11	Immune cells	ENSGALG00015014958	0.0374413	0.024463	0.253655	6.25159	0.0213411
	8.71491e-32	2.74378	0.647	0.249	1.35038e-27	Immune cells	ENSGALG00015012242	0.361295	4.27558	7.11575	15.6068	2.59606
	6.23706e-38	2.73952	0.886	0.527	9.66433e-34	Immune cells	SLC6A6	2.45111	1.37614	0.526703	19.9792	1.56741
	4.5462e-36	2.6994	0.819	0.521	7.04433e-32	Immune cells	FNBP1	1.84623	0.368412	2.64619	14.9999	1.13013
	8.38432e-35	2.69369	0.548	0.017	1.29915e-30	Immune cells	ENSGALG00015000440	0.0201094	0.0244884	1.41242	5.71135	0.0495728
	2.77781e-17	2.69152	0.28	0.001	4.30421e-13	Immune cells	CCL4	0.00283947	0.00312425	0	5.47841	0
	2.91232e-35	2.66764	0.468	0.01	4.51264e-31	Immune cells	SAMSN1	0.0146296	0.00668826	0.0247196	5.44153	0.168741
	6.46098e-41	2.66743	0.564	0.015	1.00113e-36	Immune cells	SNAP91	0.0154285	0.0304742	0.00435846	5.48453	0.215854
	3.47472e-18	2.66217	0.301	0.01	5.38408e-14	Immune cells	IL1B	0.0164135	0.00995264	0.0228577	5.42335	0.0134651
	3.68192e-16	2.63096	0.28	0.018	5.70514e-12	Immune cells	ENSGALG00015010127	0.0290018	0.0203205	0.0415947	5.36	0.010632
	1.51879e-44	2.62723	0.661	0.058	2.35337e-40	Immune cells	ENSGALG00015008803	0.0886275	0.0380743	0.245682	5.65644	0.114328
	1.7016e-18	2.60511	0.735	0.513	2.63662e-14	Immune cells	NFKB1	1.06806	1.08398	2.19445	11.6613	0.504076
	9.10638e-18	2.6024	0.686	0.421	1.41103e-13	Immune cells	ABCA1	1.73555	0.32887	3.48341	13.5542	3.00186
	9.16983e-21	2.56557	0.332	0.005	1.42086e-16	Immune cells	TFEC	0.00255916	0.0202862	0.00530615	4.96297	0.00900145
	6.8307e-18	2.56552	0.734	0.553	1.05842e-13	Immune cells	CBLB	2.68955	1.01737	4.99398	18.3467	1.33077
	1.63948e-48	2.54691	0.622	0.005	2.54038e-44	Immune cells	ENSGALG00015021445	0.00536605	0.0063872	0.224329	4.89126	0.00347942
	1.37636e-29	2.54027	0.56	0.135	2.13267e-25	Immune cells	MEF2C	0.561337	0.0536555	14.5166	8.58164	8.68891
	6.96667e-26	2.52921	0.456	0.047	1.07949e-21	Immune cells	BLB1	0.056813	0.0411848	0.179023	5.08459	0.0481216
	1.12059e-35	2.49335	0.712	0.239	1.73636e-31	Immune cells	ENSGALG00015021903	0.66945	0.157176	0.0437997	7.58873	0.270097
	1.54916e-41	2.48771	0.564	0.034	2.40042e-37	Immune cells	IPCEF1	0.0706266	0.0392536	0.663926	4.99693	0.0710809
	8.19698e-29	2.45674	0.439	0.014	1.27012e-24	Immune cells	ENSGALG00015016899	0.0224086	0.0422217	0.0102133	4.64101	0.0356014
	3.54002e-32	2.44605	0.447	0.007	5.48527e-28	Immune cells	FYB1	0.0132812	0.0170678	0.00323933	4.52583	0
	7.04948e-32	2.42042	0.483	0.045	1.09232e-27	Immune cells	ENSGALG00015021715	0.0676934	0.0808177	0.051858	4.73184	0.0368047
	2.37752e-22	2.41092	0.471	0.081	3.68396e-18	Immune cells	ENSGALG00015015373	0.188958	0.217855	0.0280001	5.3508	0.119565
	1.38755e-21	2.38504	0.429	0.062	2.15001e-17	Immune cells	ENSGALG00015007758	0.0357417	0.241746	0.0466414	4.69481	0.0932238
	2.6817e-15	2.36515	0.591	0.466	4.1553e-11	Immune cells	ENSGALG00015003818	1.14081	0.35868	1.57142	9.16035	5.3868
	6.81906e-24	2.3621	0.544	0.144	1.05661e-19	Immune cells	MARCH8	0.12605	0.364214	1.37538	5.21666	1.01947
	1.63026e-30	2.35467	0.488	0.009	2.52609e-26	Immune cells	ENSGALG00015009151	0.010719	0.00755549	0	4.1652	0.0227025
	6.82904e-18	2.3357	0.414	0.084	1.05816e-13	Immune cells	ENSGALG00015026557	0.106683	0.0449373	5.17972	4.79461	0.0411181
	3.38372e-14	2.33413	0.453	0.195	5.24308e-10	Immune cells	SNTB1	0.223812	0.88675	0.273861	6.12544	2.29601
	3.31029e-28	2.33135	0.672	0.322	5.12929e-24	Immune cells	NRK	0.749616	0.0812702	5.50316	7.20983	1.07425
	1.46803e-30	2.32886	0.702	0.308	2.27472e-26	Immune cells	BMP2K	0.499691	0.449229	0.821312	6.49789	0.8047
	2.11651e-31	2.31099	0.544	0.061	3.27953e-27	Immune cells	ENSGALG00015018706	0.125111	0.0803138	0.581291	4.55514	0.246741
	1.06034e-19	2.30838	0.435	0.091	1.64299e-15	Immune cells	ENSGALG00015016984	0.154543	0.0879292	0.39284	4.64732	0.194735
	1.39273e-34	2.30485	0.789	0.506	2.15803e-30	Immune cells	FAM49B	0.802641	1.42894	1.45088	8.75625	0.873375
	2.56977e-31	2.30149	0.68	0.286	3.98187e-27	Immune cells	ANKRD44	0.696583	0.216559	1.05366	6.80845	1.91912
	1.92767e-14	2.30058	0.406	0.167	2.98692e-10	Immune cells	ENSGALG00015019211	0.0125359	2.24262	0.0179707	6.86669	0.0764165
	1.16081e-06	2.26507	0.424	0.217	0.0179868	Immune cells	ENSGALG00015006105	0.0624476	2.42526	0.0617993	7.07819	0.0182858
	4.2721e-31	2.26274	0.476	0.058	6.61963e-27	Immune cells	CD88	0.0549669	0.143966	0.00846334	4.17144	0.0375882
	1.41372e-27	2.26174	0.729	0.378	2.19057e-23	Immune cells	ENSGALG00015009902	0.88045	0.685663	7.28809	8.24267	4.25495
	2.31847e-20	2.25415	0.724	0.494	3.59247e-16	Immune cells	ENSGALG00015002340	1.55692	0.41293	6.96455	10.1082	2.83091
	3.35985e-28	2.24009	0.783	0.394	5.20609e-24	Immune cells	AHRR	1.80379	0.392672	3.40391	10.5845	1.7301
	4.76545e-15	2.22375	0.558	0.221	7.38407e-11	Immune cells	ST8SIA4	0.509851	0.23699	2.58226	5.83954	0.805272
	1.48944e-36	2.19867	0.609	0.104	2.30788e-32	Immune cells	ST6GAL1	0.181979	0.0788864	1.60771	4.37439	0.112167
	5.58558e-28	2.19331	0.741	0.461	8.65485e-24	Immune cells	ITPR2	1.19087	0.661425	3.84388	8.50011	0.458515
	3.74023e-08	2.18183	0.65	0.565	0.000579548	Immune cells	ZEB2	8.22063	0.374326	0.510657	31.7063	25.8907
	6.85166e-24	2.17509	0.566	0.181	1.06166e-19	Immune cells	MBP	0.157771	0.81963	0.0148845	5.00427	0.175991
	5.94017e-17	2.15593	0.324	0.027	9.20429e-13	Immune cells	P2RY8	0.0318962	0.0084061	2.30222	3.68681	0.0344685
	3.91567e-27	2.12458	0.751	0.489	6.06732e-23	Immune cells	ENSGALG00015019414	2.1022	0.183222	2.84723	10.4241	3.65148
	9.07064e-09	2.11604	0.382	0.212	0.00014055	Immune cells	ARHGEF3	0.472857	0.1487	1.21112	5.062	0.738404
	1.50593e-33	2.10077	0.481	0.001	2.33343e-29	Immune cells	LCP2	0.000932426	0.00253437	0	3.29512	0
	7.3654e-10	2.09459	0.475	0.243	1.14127e-05	Immune cells	RFTN1	0.516421	0.0342226	0.336804	4.92651	0.440772
	1.55691e-12	2.09137	0.583	0.351	2.41244e-08	Immune cells	ENSGALG00015025236	0.906839	0.661879	3.84158	7.03036	2.02407
	9.76936e-41	2.08295	0.533	0.018	1.51376e-36	Immune cells	ENSGALG00015005984	0.00658348	0.0586895	0.0252394	3.32403	0.0305109
	3.65992e-20	2.08229	0.31	0.001	5.67104e-16	Immune cells	ENSGALG00015010930	0.000462077	0.00369257	0.040791	3.24227	0
	6.23604e-16	2.08097	0.535	0.241	9.66275e-12	Immune cells	TNIP2	1.34881	0.169159	0.588282	7.56066	0.25634
	7.05157e-21	2.07973	0.345	0.019	1.09264e-16	Immune cells	PRKCH	0.0229745	0.0311215	0.115227	3.33741	0.00797684
	3.01701e-15	2.06641	0.579	0.311	4.67485e-11	Immune cells	RBPJ	0.487887	0.33434	0.978677	5.08835	0.531428
	9.85812e-30	2.05825	0.623	0.231	1.52752e-25	Immune cells	PIK3CB	0.218935	1.14233	4.32788	5.27682	0.164206
	4.10926e-28	2.03761	0.54	0.146	6.3673e-24	Immune cells	ENSGALG00015013370	0.128659	0.631075	0.19613	4.17461	0.0506606
	8.1524e-27	2.03061	0.434	0.021	1.26321e-22	Immune cells	MARCH1	0.0150326	0.104533	0.115758	3.25041	0.108482
	8.9831e-28	2.02995	0.521	0.081	1.39193e-23	Immune cells	ENSGALG00015014762	0.0161953	0.50739	0.0873554	3.67871	0.0248677
	1.93538e-16	2.02253	0.238	0.002	2.99887e-12	Immune cells	CCLi7	0.00194567	0.00181222	0.146389	3.0774	0.00160974
	1.63489e-26	2.01942	0.618	0.25	2.53327e-22	Immune cells	STK10	0.183999	1.33241	1.54969	5.08288	0.212185
	4.28348e-30	2.00565	0.889	0.858	6.63725e-26	Immune cells	ENSGALG00015025887	4.04138	3.44942	9.75005	19.0157	8.52013
	2.25992e-06	1.99748	0.632	0.497	0.0350174	Immune cells	ENSGALG00015014424	3.46099	1.46661	31.7194	16.1114	6.73809
	2.42219e-18	1.99645	0.648	0.367	3.75319e-14	Immune cells	TRAF3	1.26904	0.598109	3.563	7.43958	0.655398
	4.09984e-27	1.9889	0.453	0.033	6.3527e-23	Immune cells	PIK3AP1	0.0102169	0.143618	0.0321457	3.14925	0.00206024
	4.80589e-20	1.98175	0.773	0.524	7.44673e-16	Immune cells	CEP85L	1.97571	0.269058	7.52649	9.22169	1.37981
	4.1912e-18	1.9573	0.393	0.042	6.49426e-14	Immune cells	CSF1R	0.0917431	0.00841779	0.0188635	3.14965	0.0195081
	1.40807e-19	1.94127	0.749	0.597	2.18181e-15	Immune cells	FRYL	1.28439	1.58443	5.27627	8.2541	1.44725
	3.72492e-23	1.93797	0.327	0.002	5.77177e-19	Immune cells	LY86	0.00302814	0.00314646	0.0383743	2.84518	0.0120587
	4.80432e-15	1.93727	0.535	0.29	7.44429e-11	Immune cells	ENSGALG00015006679	0.598076	0.407975	2.32236	5.11335	4.45754
	1.58985e-33	1.93501	0.493	0.018	2.46347e-29	Immune cells	PIK3R5	0.0215983	0.0192471	0.137042	2.90895	0.0173545
	6.51689e-30	1.93329	0.425	0.006	1.00979e-25	Immune cells	ENSGALG00015006058	0.00994078	0.0173598	0.0611808	2.86662	0.00155968
	7.51263e-19	1.91823	0.67	0.444	1.16408e-14	Immune cells	SUSD6	0.902526	0.885676	3.72731	6.32959	2.11935
	1.19937e-16	1.91644	0.738	0.56	1.85842e-12	Immune cells	ENSGALG00015003686	2.36432	1.78109	3.14661	11.1793	3.1572
	2.12444e-16	1.91476	0.298	0.049	3.29182e-12	Immune cells	ENSGALG00015029708	0.120992	0.0126538	0.00779925	3.11365	0.0747904
	2.79288e-09	1.91341	0.651	0.562	4.32757e-05	Immune cells	MTSS1	1.44503	1.37641	6.28066	8.35329	1.5455
	5.99152e-26	1.91174	0.381	0.003	9.28387e-22	Immune cells	ENSGALG00015023395	0.00351618	0.00547002	0	2.77787	0.0117976
	5.20477e-21	1.90362	0.582	0.331	8.06479e-17	Immune cells	ATP6AP1	0.339727	0.878102	0.297465	4.55202	0.848999
	1.29395e-41	1.90322	0.532	0.004	2.00497e-37	Immune cells	IL2RG	0.00242805	0.0132327	0.00349631	2.7601	0
	2.58918e-31	1.89238	0.46	0.001	4.01193e-27	Immune cells	GPR65	0.000927182	0.00580457	0	2.72058	0
	4.4111e-14	1.8865	0.807	0.755	6.83499e-10	Immune cells	JARID2	3.53557	2.42145	4.9501	14.7252	2.58004
	1.23325e-07	1.88379	0.561	0.328	0.00191091	Immune cells	FAM107B	0.91119	0.706802	2.86834	5.92647	0.481054
	2.71965e-26	1.88081	0.467	0.135	4.2141e-22	Immune cells	CTSS	0.0661114	0.583186	0.0896581	3.42428	0.0128072
	3.93196e-31	1.87852	0.499	0.013	6.09258e-27	Immune cells	ENSGALG00015029316	0.0166613	0.0160987	0.00186298	2.73669	0.00240537
	1.66208e-13	1.87455	0.759	0.725	2.5754e-09	Immune cells	ENSGALG00015030118	2.65361	2.35341	1.8758	12.0511	1.70261
	1.67001e-07	1.87447	0.276	0.076	0.00258768	Immune cells	ITGA4	0.176548	0.0177718	0.0295524	3.15375	0.112161
	1.38924e-10	1.87183	0.583	0.522	2.15263e-06	Immune cells	ENSGALG00015016950	1.09562	1.32311	0.738168	6.87455	1.15581
	9.19395e-14	1.86404	0.751	0.616	1.4246e-09	Immune cells	FYN	3.34178	0.450101	3.20963	12.212	9.62489
	2.61049e-12	1.86114	0.359	0.102	4.04496e-08	Immune cells	IL18	0.14929	0.107464	0.151766	3.13448	0.10534
	1.67181e-18	1.85979	0.465	0.142	2.59047e-14	Immune cells	ENSGALG00015021504	0.291778	0.0350786	1.27728	3.48509	0.276292
	4.7475e-18	1.85058	0.704	0.531	7.35625e-14	Immune cells	GNA13	0.887151	0.965386	1.61775	5.92433	1.43676
	1.04513e-08	1.83145	0.519	0.401	0.000161944	Immune cells	WWP1	0.804539	0.424406	0.838954	5.06288	0.549233
	4.49914e-37	1.82321	0.892	0.839	6.97141e-33	Immune cells	CMIP	3.92304	4.66415	3.349	17.0238	1.5856
	1.49371e-14	1.82123	0.695	0.554	2.31451e-10	Immune cells	RPS6KA3	1.35347	1.07029	3.46911	7.14995	1.7324
	8.05227e-19	1.82033	0.791	0.619	1.2477e-14	Immune cells	MYO9B	1.84432	0.779887	2.25818	8.14177	4.31902
	2.83813e-16	1.81701	0.478	0.191	4.39769e-12	Immune cells	ENSGALG00015004377	0.458179	0.455666	0.768445	4.13997	0.14571
	1.60683e-12	1.81694	0.255	0.058	2.48978e-08	Immune cells	MMP9	0.164259	0.0101504	0.0251597	2.95338	0.126096
	2.13715e-33	1.81678	0.532	0.102	3.31151e-29	Immune cells	PTPN6	0.0144923	0.537753	0.0147313	3.05629	0.0058396
	2.447e-19	1.81637	0.558	0.261	3.79163e-15	Immune cells	REL	0.353415	0.405547	0.80161	3.83278	0.355901
	5.71542e-12	1.78405	0.562	0.349	8.85605e-08	Immune cells	FNIP1	0.485368	0.884927	0.43087	4.48101	0.782625
	1.41688e-08	1.7812	0.597	0.543	0.000219546	Immune cells	MITF	1.21797	2.74469	1.66624	8.0022	0.728186
	5.83861e-22	1.76746	0.345	0.032	9.04692e-18	Immune cells	ENSGALG00015015887	0.0563931	0.0372853	0.201854	2.58524	0.0598567
	8.6722e-20	1.76235	0.363	0.049	1.34376e-15	Immune cells	ENSGALG00015028145	0.147475	0.0117417	0.265551	2.77963	0.259699
	1.09485e-27	1.74804	0.5	0.066	1.69647e-23	Immune cells	RASSF2	0.0993693	0.0110469	1.02678	2.65745	0.37381
	1.02702e-08	1.74362	0.253	0.068	0.000159137	Immune cells	GFRA1	0.25211	0.0788317	0.0881318	3.12179	3.79649
	3.92445e-10	1.73394	0.384	0.196	6.08093e-06	Immune cells	ZBTB46	0.288692	0.0566769	0.614925	3.09873	0.359403
	4.1879e-16	1.717	0.461	0.158	6.48915e-12	Immune cells	ENSGALG00015016930	0.337011	0.0149439	3.23863	3.22049	0.0611556
	2.35518e-25	1.71644	0.386	0.005	3.64936e-21	Immune cells	CSF2RA	0.00694467	0.00812448	0.0547896	2.31243	0.0302729
	2.84498e-08	1.71569	0.291	0.108	0.00044083	Immune cells	REPS2	0.164776	0.169256	1.49766	2.87701	0.0591472
	6.05893e-12	1.70968	0.654	0.515	9.38831e-08	Immune cells	IQGAP2	1.62327	1.31997	1.2851	7.48456	8.98747
	1.14038e-25	1.70878	0.391	0.004	1.76702e-21	Immune cells	HAVCR1	0.00497271	0.00485146	0.00498656	2.28488	0
	9.20247e-22	1.70551	0.512	0.158	1.42592e-17	Immune cells	ENSGALG00015005937	0.26573	0.0970973	1.43632	3.0245	0.131559
	8.86729e-10	1.70532	0.573	0.384	1.37399e-05	Immune cells	SIPA1L2	1.52212	0.286758	5.46741	6.42616	6.09433
	6.28253e-25	1.69799	0.386	0.014	9.73478e-21	Immune cells	ENSGALG00015026513	0.00880919	0.0228165	0.575553	2.30574	0
	7.82109e-08	1.68269	0.524	0.356	0.00121188	Immune cells	ENSGALG00015029754	0.550528	0.427048	1.78865	3.9346	1.20659
	4.90335e-15	1.6799	0.411	0.158	7.59775e-11	Immune cells	ENSGALG00015012238	0.127634	1.3893	2.35307	3.76845	0.808765
	9.85428e-14	1.67871	0.699	0.557	1.52692e-09	Immune cells	PIK3R1	1.60009	1.51622	0.375152	7.20276	1.3347
	1.05733e-12	1.67653	0.584	0.342	1.63833e-08	Immune cells	ENSGALG00015016516	0.430335	1.22798	2.8898	4.32473	0.23728
	6.07224e-33	1.67535	0.49	0.015	9.40894e-29	Immune cells	ENSGALG00015021090	0.0159973	0.0325002	0.307488	2.26933	0.00966626
	8.53207e-16	1.67355	0.302	0.035	1.32204e-11	Immune cells	CALCA	0.0564077	0.0268172	0.331129	2.35839	0.192515
	2.08651e-22	1.67283	0.41	0.032	3.23305e-18	Immune cells	UBASH3B	0.03456	0.0301207	0.179456	2.30278	0.146783
	3.76754e-18	1.65868	0.454	0.109	5.8378e-14	Immune cells	SGK3	0.0733829	0.334446	0.559397	2.62195	0.0623652
	6.29551e-28	1.65722	0.457	0.053	9.7549e-24	Immune cells	ENSGALG00015021976	0.0654767	0.0156345	0.116193	2.32056	0.0342625
	4.29726e-17	1.6394	0.597	0.319	6.6586e-13	Immune cells	ENSGALG00015025606	0.62073	0.306396	1.31906	3.81452	0.482579
	5.63782e-15	1.6246	0.242	0.005	8.73581e-11	Immune cells	TARP	0.00680523	0.00379146	0.0342505	2.10309	0.00704688
	1.95479e-11	1.619	0.679	0.548	3.02894e-07	Immune cells	ENSGALG00015001804	1.45436	1.33445	2.57891	6.48529	1.60703
	3.54642e-20	1.6189	0.391	0.071	5.49517e-16	Immune cells	ENSGALG00015002584	0.0621845	0.140385	0.424737	2.35558	0.844765
	1.92976e-18	1.61664	0.403	0.05	2.99017e-14	Immune cells	ENSGALG00015024167	0.025575	0.139095	0.262735	2.2442	0.014646
	8.4239e-10	1.61388	0.489	0.306	1.30528e-05	Immune cells	ENSGALG00015012103	0.461254	0.646159	1.00779	3.63732	0.353192
	4.38413e-19	1.6075	0.454	0.122	6.7932e-15	Immune cells	RNASET2	0.109174	0.212274	0.16008	2.46471	0.144066
	2.62205e-09	1.60672	0.454	0.243	4.06286e-05	Immune cells	ADGRG6	0.188614	2.56233	0.203163	4.54762	1.74849
	3.96411e-14	1.60167	0.403	0.15	6.14239e-10	Immune cells	TIAM1	0.392114	0.0367981	1.42443	2.98317	0.604026
	4.21557e-17	1.59968	0.488	0.19	6.53203e-13	Immune cells	ENSGALG00015008988	0.300462	0.0994958	0.769267	2.80146	0.448975
	4.71568e-13	1.59954	0.249	0.014	7.30694e-09	Immune cells	ENSGALG00015014612	0.0304298	0.0463666	0.0116474	2.134	0
	2.23512e-09	1.59748	0.676	0.578	3.46331e-05	Immune cells	CHD7	1.17285	3.42308	6.14375	7.60695	4.67294
	2.20215e-13	1.59728	0.247	0.014	3.41223e-09	Immune cells	ENSGALG00015016678	0.0108211	0.0377009	0.000870023	2.08006	0.0398977
	2.21873e-07	1.59537	0.622	0.692	0.00343793	Immune cells	PSAP	1.27203	5.35939	1.18722	9.12194	2.47083
	8.7122e-08	1.59258	0.349	0.209	0.00134996	Immune cells	ENSGALG00015009503	0.377799	0.419613	1.9197	3.24956	0.750723
	1.69909e-17	1.58944	0.306	0.002	2.63274e-13	Immune cells	MMR1L4	0.00301793	0.00157136	0.0323201	2.01826	0.00229661
	1.87193e-14	1.58839	0.615	0.442	2.90056e-10	Immune cells	PIP4K2A	0.96789	0.268539	1.14588	4.3754	1.06211
	1.13398e-14	1.58686	0.562	0.308	1.75711e-10	Immune cells	ENSGALG00015011920	0.463688	0.624805	0.820309	3.53169	0.278867
	3.99447e-07	1.58392	0.476	0.32	0.00618944	Immune cells	FHIT	1.03424	0.846106	0.390334	4.92923	1.05874
	1.21983e-18	1.58253	0.445	0.119	1.89012e-14	Immune cells	MGAT4A	0.118674	0.24441	2.16523	2.5226	0.288812
	1.68121e-13	1.58144	0.238	0.019	2.60503e-09	Immune cells	KIT	0.225409	0.00978656	3.25665	2.60309	0.28274
	1.6258e-11	1.5803	0.666	0.514	2.51918e-07	Immune cells	ENSGALG00015021793	2.20756	0.746367	2.10353	7.46775	3.27512
	1.60604e-12	1.57623	0.427	0.215	2.48856e-08	Immune cells	ENSGALG00015005987	0.0171589	2.75642	0.0281379	4.17129	0.00782625
	6.25009e-22	1.57434	0.488	0.12	9.68452e-18	Immune cells	PIK3CG	0.146262	0.0994165	0.36674	2.38577	0.202625
	5.88959e-17	1.57214	0.42	0.107	9.12592e-13	Immune cells	ENSGALG00015017858	0.132881	0.108717	0.127585	2.35074	0.185661
	1.095e-10	1.57203	0.687	0.615	1.6967e-06	Immune cells	ENSGALG00015012092	1.22517	1.65379	0.929887	5.97564	2.88399
	2.59112e-11	1.56302	0.499	0.253	4.01494e-07	Immune cells	ENSGALG00015025756	0.442838	0.558113	0.0493896	3.34365	0.654097
	1.92213e-10	1.56298	0.348	0.136	2.97834e-06	Immune cells	CHST2	0.262062	0.0451695	0.244268	2.56052	0.258881
	2.86689e-16	1.54877	0.38	0.094	4.44225e-12	Immune cells	LITAF	0.0332294	0.537273	0.133048	2.41198	0.0219425
	8.48582e-14	1.54856	0.467	0.211	1.31488e-09	Immune cells	ENSGALG00015019143	0.117451	1.52344	0.0477045	3.34904	0.397127
	1.8594e-20	1.54502	0.289	0.004	2.88113e-16	Immune cells	CD200R1A	0.00368455	0.00348338	0.323301	1.93933	0.00451348
	2.3107e-22	1.54253	0.355	0.002	3.58044e-18	Immune cells	BLK	0.00254704	0.00146396	0	1.91951	0
	8.72141e-10	1.54046	0.476	0.249	1.35138e-05	Immune cells	UGCG	0.197133	1.26161	1.71997	3.37719	1.78517
	5.37183e-10	1.54028	0.615	0.46	8.32365e-06	Immune cells	RAP1GDS1	0.98111	0.672124	3.45001	4.65766	3.27524
	1.97903e-07	1.53742	0.566	0.485	0.0030665	Immune cells	LTA4H	0.920569	1.212	0.465403	4.77166	0.468225
	8.36318e-19	1.53457	0.334	0.006	1.29587e-14	Immune cells	ENSGALG00015024728	0.0016599	0.0204994	0.00482172	1.91619	0
	9.32635e-27	1.53028	0.416	0.012	1.44512e-22	Immune cells	ENSGALG00015023831	0.0171691	0.00408045	0.186486	1.93367	0.0163087
	3.04708e-18	1.52967	0.446	0.063	4.72145e-14	Immune cells	HHEX	0.0349233	0.72795	4.20609	2.64917	0.0355336
	3.52841e-13	1.5252	0.571	0.499	5.46727e-09	Immune cells	ENSGALG00015023549	0.827678	0.819514	1.22664	4.27007	0.950735
	1.08262e-16	1.51768	0.547	0.364	1.67753e-12	Immune cells	ENSGALG00015013683	0.718727	0.4883	1.90534	3.80608	1.61441
	9.44629e-09	1.51535	0.508	0.33	0.00014637	Immune cells	PTPRJ	0.235711	2.38647	0.0265338	4.29513	7.88127
	1.01578e-16	1.50595	0.292	0.013	1.57395e-12	Immune cells	PKIB	0.017746	0.0115644	0.00991572	1.88922	0.187933
	4.3165e-13	1.50342	0.517	0.237	6.68841e-09	Immune cells	SLC43A2	0.257036	0.721475	0.76119	2.92339	0.18748
	4.33247e-13	1.49975	0.205	0.001	6.71317e-09	Immune cells	C1QB	0.00121459	0.00305858	0.0171298	1.83347	0.0115105
	2.87836e-12	1.49139	0.607	0.41	4.46002e-08	Immune cells	ENSGALG00015028993	0.625815	0.895029	1.23644	3.79851	1.09436
	6.03901e-12	1.48509	0.399	0.169	9.35744e-08	Immune cells	GPR137B	0.266381	0.0440521	0.156303	2.37645	0.161141
	1.40758e-08	1.47339	0.548	0.36	0.000218105	Immune cells	DAPK1	0.811086	0.65764	2.23977	3.98833	2.07447
	6.75706e-12	1.47269	0.479	0.276	1.04701e-07	Immune cells	ENSGALG00015029470	0.384381	0.386609	0.843844	2.86128	0.527389
	1.07201e-24	1.46671	0.404	0.055	1.66108e-20	Immune cells	FCER1G	0.104789	0.00777845	0.230785	1.98609	0.04339
	7.87403e-11	1.46606	0.503	0.326	1.22008e-06	Immune cells	CTSC	0.531659	0.24702	0.357397	3.02256	0.652211
	2.51351e-13	1.4584	0.601	0.428	3.89468e-09	Immune cells	WIPF1	0.692872	0.615114	1.16547	3.6282	1.55007
	3.29026e-14	1.45407	0.626	0.455	5.09825e-10	Immune cells	FAR1	0.790129	0.56622	1.49949	3.77051	1.00564
	1.84289e-23	1.44942	0.339	0.002	2.85556e-19	Immune cells	ENSGALG00015005893	0.00194048	0.00361209	0	1.73761	0.0113803
	1.33172e-07	1.44509	0.45	0.305	0.0020635	Immune cells	RABGAP1L	0.453942	0.358776	0.473017	2.89039	0.395901
	7.24812e-28	1.44257	0.386	0.006	1.1231e-23	Immune cells	CYTH4	0.00597398	0.00723077	0	1.73563	0.0375232
	6.77941e-07	1.44089	0.695	0.641	0.0105047	Immune cells	ENSGALG00015005378	1.20068	2.39803	4.3484	5.94619	2.36929
	4.52345e-11	1.43952	0.407	0.206	7.00909e-07	Immune cells	PRR5	0.414384	0.151031	0.537192	2.64859	0.188634
	6.96034e-19	1.43819	0.328	0.028	1.0785e-14	Immune cells	APBB1IP	0.0501173	0.0201185	0.00757123	1.82319	0.0581902
	3.5539e-09	1.4367	0.215	0.026	5.50676e-05	Immune cells	PHACTR3	0.0319779	0.0342608	0.00838275	1.81593	1.11411
	1.56879e-06	1.43193	0.639	0.599	0.0243084	Immune cells	PKN2	1.16227	1.1957	1.85201	4.89993	2.23041
	4.69652e-17	1.42973	0.727	0.654	7.27726e-13	Immune cells	EPN2	1.05708	2.50633	1.97083	5.59422	1.18293
	3.65946e-31	1.42868	0.411	0.002	5.67033e-27	Immune cells	ITGB2	0.00171156	0.00160047	0.121027	1.70016	0
	4.33852e-12	1.42268	0.288	0.06	6.72254e-08	Immune cells	MERTK	0.0977972	0.0286819	0.210867	1.90152	0.278145
	4.6209e-13	1.41396	0.305	0.065	7.16009e-09	Immune cells	FAM65B	0.118201	0.0116517	0.118002	1.90364	0.0324366
	1.16213e-14	1.41285	0.857	0.657	1.80071e-10	Immune cells	CELF2	13.5477	0.676721	3.10456	28.4447	13.4104
	1.63492e-06	1.40888	0.443	0.274	0.0253331	Immune cells	ENSGALG00015022255	0.417104	0.431834	0.529525	2.77792	0.490166
	1.66221e-09	1.40358	0.587	0.458	2.5756e-05	Immune cells	ENSGALG00015007737	0.825612	0.706026	1.0845	3.7585	1.01683
	8.79991e-13	1.40208	0.22	0.008	1.36355e-08	Immune cells	IL2RB	0.011895	0.00300479	0.00778054	1.66787	0.00579795
	7.05405e-09	1.39793	0.578	0.379	0.000109302	Immune cells	ZEB1	1.57967	0.179198	6.53877	4.97627	1.32874
	3.72529e-20	1.39429	0.301	0.002	5.77233e-16	Immune cells	TIMD4	0.00270398	0.00104825	0.00498656	1.63457	0
	1.65301e-08	1.39169	0.676	0.685	0.000256134	Immune cells	ENSGALG00015026499	1.83172	1.25512	3.08891	6.06429	1.4479
	2.47452e-09	1.39084	0.355	0.192	3.83426e-05	Immune cells	SCIN	0.0201469	2.83323	0.101732	3.60898	0.0464543
	5.72481e-08	1.38849	0.42	0.223	0.000887059	Immune cells	ENSGALG00015014391	0.312998	0.353699	0.430413	2.46551	0.136949
	3.02266e-23	1.37668	0.352	0.004	4.68361e-19	Immune cells	ENSGALG00015022554	0.00187384	0.0130407	0.204889	1.61516	0.00154074
	9.63688e-24	1.3659	0.361	0.009	1.49324e-19	Immune cells	GPR35L	0.0121885	0.00088831	0.00887833	1.60084	0
	7.22932e-20	1.36343	0.298	0.01	1.12018e-15	Immune cells	CXCR4	0.0067919	0.00985014	4.58819	1.72729	0.0243597
	1.58599e-07	1.3581	0.411	0.202	0.00245749	Immune cells	ENSGALG00015001791	0.339747	0.479806	0.806838	2.54835	0.676429
	2.67122e-08	1.35507	0.416	0.209	0.000413905	Immune cells	STK17B	0.242993	0.545908	0.1911	2.38453	0.431462
	7.10428e-08	1.34707	0.619	0.626	0.00110081	Immune cells	ENSGALG00015018675	1.05876	1.43023	1.22103	4.49038	1.10867
	1.23869e-13	1.34483	0.447	0.204	1.91935e-09	Immune cells	TNFAIP8	0.271525	0.251439	0.321996	2.21823	0.295328
	5.35427e-19	1.33359	0.27	0.001	8.29645e-15	Immune cells	GPR132	0.000536076	0.000480552	0	1.52159	0
	2.26615e-10	1.33177	0.307	0.098	3.51139e-06	Immune cells	TG	0.186266	0.0393085	0.235551	1.88946	0.126557
	1.38262e-19	1.32922	0.331	0.021	2.14237e-15	Immune cells	ALS2CL	0.00975936	0.0388232	2.63932	1.63607	0.248108
	9.92725e-09	1.32575	0.416	0.262	0.000153823	Immune cells	ENSGALG00015014586	0.464231	0.206875	0.621455	2.50565	0.448965
	6.19813e-11	1.32026	0.411	0.193	9.604e-07	Immune cells	ENSGALG00015011445	0.265691	0.145632	0.522514	2.08857	0.220168
	2.82241e-08	1.31855	0.454	0.279	0.000437333	Immune cells	CDC42SE2	0.488175	0.448449	1.39909	2.71602	0.723232
	1.24776e-08	1.31673	0.72	0.711	0.000193341	Immune cells	ROCK1	1.95251	1.72181	1.93821	6.19239	1.32123
	4.3692e-18	1.31619	0.348	0.026	6.77008e-14	Immune cells	ENSGALG00015026506	0.0195566	0.0451006	0.675405	1.57382	0.00680415
	1.34946e-11	1.31542	0.816	0.844	2.09099e-07	Immune cells	CUX1	3.83697	1.89814	5.48048	9.81111	3.25813
	6.89677e-07	1.31244	0.695	0.696	0.0106865	Immune cells	ENSGALG00015006496	1.95344	1.87429	3.51762	6.33416	2.28816
	2.16564e-09	1.31141	0.612	0.526	3.35567e-05	Immune cells	ENSGALG00015026667	1.26113	1.50257	0.579796	4.80142	4.12758
	5.37987e-13	1.30486	0.242	0.006	8.33611e-09	Immune cells	VSIG4	0.00733798	0.0107127	0.0210815	1.49119	0.00154733
	3.23432e-09	1.30473	0.533	0.36	5.01157e-05	Immune cells	IFNAR1	0.659602	0.352062	0.477148	2.91337	1.62894
	5.38425e-11	1.30268	0.529	0.345	8.34289e-07	Immune cells	ARHGEF6	0.65473	0.121117	0.879345	2.74875	0.930424
	3.10545e-09	1.30198	0.661	0.623	4.81189e-05	Immune cells	CD47	1.24522	1.51096	2.14925	4.73679	1.45957
	3.11425e-08	1.29818	0.533	0.472	0.000482553	Immune cells	GNS	0.688006	1.01881	0.55005	3.35768	0.549674
	1.03735e-11	1.29768	0.468	0.238	1.60738e-07	Immune cells	ZNRF2	0.201671	1.35379	0.0828139	2.69793	0.523989
	5.99152e-26	1.29354	0.381	0.001	9.28387e-22	Immune cells	CD48	0.000596605	0.00115715	0.00190568	1.4532	0.00330914
	8.83277e-08	1.28606	0.641	0.62	0.00136864	Immune cells	ENSGALG00015008383	1.49665	1.9746	4.32976	5.48261	2.07545
	1.28719e-07	1.28421	0.438	0.268	0.0019945	Immune cells	RUFY3	0.314114	0.455322	0.664425	2.31014	0.868368
	2.47291e-18	1.28329	0.313	0.024	3.83177e-14	Immune cells	ENSGALG00015008562	0.0230237	0.0608131	0.205365	1.51871	0
	3.89818e-20	1.28218	0.294	0.001	6.04022e-16	Immune cells	ENSGALG00015012244	0.000864283	0.00255673	0.00141151	1.43533	0.0055833
	2.50035e-12	1.28212	0.213	0.023	3.87429e-08	Immune cells	IRF4	0.0448867	0.00287747	0.0125802	1.51292	0.0134815
	2.34224e-13	1.27792	0.223	0.011	3.6293e-09	Immune cells	ENSGALG00015002342	0.0148412	0.00601461	0.0999223	1.45794	0.0320881
	2.42046e-12	1.27098	0.302	0.055	3.7505e-08	Immune cells	RGS9	0.0573821	0.0742173	0.354936	1.57196	0.136685
	1.29091e-15	1.26801	0.366	0.118	2.00026e-11	Immune cells	PTPRE	0.166901	0.259743	1.95145	1.92172	0.390373
	1.67352e-09	1.26745	0.548	0.449	2.59311e-05	Immune cells	IFNGR1	0.897888	0.426458	0.99516	3.26726	0.48693
	3.58747e-11	1.26701	0.242	0.027	5.55878e-07	Immune cells	ENSGALG00015027160	0.0482864	0.00848627	0.01707	1.49644	0.0218705
	1.33772e-17	1.26216	0.238	0.017	2.0728e-13	Immune cells	EMB	0.0174544	0.026148	0.00820927	1.44536	0.00324463
	9.13687e-23	1.26167	0.361	0.025	1.41576e-18	Immune cells	ENSGALG00015026610	0.0247706	0.0288641	0.186756	1.46403	0.0194567
	4.675e-07	1.26113	0.37	0.186	0.00724391	Immune cells	ACSBG2	0.322557	0.230757	0.680535	2.12209	0.319681
	5.44041e-16	1.26022	0.67	0.622	8.42991e-12	Immune cells	MBNL1	1.2883	0.906468	2.37055	4.27391	1.43052
	6.04637e-10	1.25276	0.328	0.147	9.36885e-06	Immune cells	DMB1	0.103996	0.360965	0.108532	1.79061	0.0706917
	4.38937e-09	1.24263	0.611	0.539	6.80133e-05	Immune cells	RAPGEF6	0.956075	1.19886	2.61009	3.82555	1.06515
	6.82951e-07	1.24043	0.676	0.679	0.0105823	Immune cells	CORO1C	1.88022	1.83116	2.18978	5.80569	3.18648
	8.19012e-09	1.2357	0.758	0.792	0.000126906	Immune cells	ELF1	2.25539	3.61004	2.29164	7.48686	1.36082
	9.5152e-11	1.23509	0.227	0.018	1.47438e-06	Immune cells	TNFSF11	0.0392767	0.00367904	0	1.42275	0
	6.26427e-08	1.23407	0.296	0.136	0.000970649	Immune cells	RBM24	0.330166	0.0409149	0.0448527	1.9421	0.267027
	4.84691e-22	1.23308	0.356	0.042	7.51028e-18	Immune cells	MYO1F	0.0686359	0.00557964	0.0791896	1.47269	0.0209277
	5.10534e-22	1.23306	0.323	0.006	7.91073e-18	Immune cells	RAC2	0.00649936	0.00479937	0.00705257	1.36631	0.0889008
	1.45646e-13	1.233	0.388	0.179	2.25678e-09	Immune cells	SWAP70	0.110065	0.718998	1.62678	2.0272	0.261524
	1.01908e-11	1.22441	0.309	0.041	1.57907e-07	Immune cells	ENSGALG00015023056	0.0599508	0.0144363	1.51506	1.48893	0.136124
	2.84671e-10	1.22195	0.288	0.062	4.41098e-06	Immune cells	ENSGALG00015029803	0.0561984	0.248628	0.162058	1.58469	0.0962639
	2.08909e-07	1.21994	0.224	0.063	0.00323704	Immune cells	ENSGALG00015024117	0.0607095	0.14798	0.0228509	1.52575	0.222933
	1.65073e-15	1.21677	0.277	0.014	2.55781e-11	Immune cells	ENSGALG00015024778	0.0169125	0.00145327	0.0267587	1.35417	0.00231078
	8.24821e-11	1.21082	0.407	0.191	1.27806e-06	Immune cells	HEXB	0.137017	0.608207	0.28884	1.92362	0.271791
	2.24448e-12	1.20968	0.364	0.096	3.47782e-08	Immune cells	ENSGALG00015011641	0.0897139	0.246615	2.13942	1.66853	0.0368166
	1.65163e-12	1.20876	0.244	0.004	2.5592e-08	Immune cells	TLR2	0.00515573	0.00230594	0.00561636	1.32163	0.0074122
	1.03651e-09	1.20612	0.598	0.47	1.60607e-05	Immune cells	PIAS1	0.812823	0.642821	0.985257	3.08382	0.781503
	6.00609e-08	1.20499	0.665	0.621	0.000930644	Immune cells	ARID2	1.78695	1.0857	2.68657	5.03059	2.09285
	4.88713e-09	1.19779	0.684	0.654	7.57261e-05	Immune cells	SPOPL	1.31917	1.63049	2.78156	4.55032	1.63057
	3.20227e-07	1.1971	0.68	0.689	0.00496192	Immune cells	ENSGALG00015007446	1.83163	1.32907	2.66499	5.21716	2.10797
	2.3969e-12	1.19546	0.898	0.973	3.714e-08	Immune cells	ENSGALG00015001608	13.3754	17.8891	25.8015	34.9335	12.2345
	1.59571e-16	1.19233	0.35	0.111	2.47255e-12	Immune cells	ENSGALG00015018112	0.0918494	0.228441	0.0431741	1.5765	0.148444
	6.47667e-08	1.19208	0.324	0.128	0.00100356	Immune cells	ENSGALG00015013138	0.10846	0.237288	0.0541793	1.6097	0.194442
	5.71982e-08	1.18844	0.251	0.07	0.000886286	Immune cells	TEC	0.0187182	0.308049	1.63316	1.53709	0.0663186
	6.02026e-11	1.18762	0.528	0.427	9.3284e-07	Immune cells	ENSGALG00015025272	0.63278	0.531206	0.532708	2.65681	0.686264
	3.25225e-07	1.18565	0.551	0.454	0.00503936	Immune cells	ENSGALG00015020218	1.09903	1.05364	1.045	3.7381	0.614385
	1.14692e-07	1.18559	0.302	0.125	0.00177715	Immune cells	EPB41L3	0.1922	0.381913	0.624172	1.83703	0.260423
	1.20687e-21	1.18504	0.317	0.002	1.87005e-17	Immune cells	SYK	0.00205112	0.00398317	0	1.27999	0.0337829
	1.17665e-13	1.17594	0.438	0.21	1.82322e-09	Immune cells	PLEKHO1	0.378054	0.0241915	1.5337	1.94164	0.834258
	2.20196e-15	1.16945	0.337	0.068	3.41194e-11	Immune cells	RHOH	0.0862391	0.0193219	0.2068	1.40597	0.0282369
	3.98392e-09	1.16925	0.809	0.812	6.17309e-05	Immune cells	ENSGALG00015001480	3.26581	2.66126	4.76335	8.28555	3.84002
	8.75385e-09	1.16092	0.458	0.336	0.000135641	Immune cells	SMAP2	0.442612	0.457427	0.387828	2.23126	0.339833
	6.53973e-09	1.15784	0.719	0.683	0.000101333	Immune cells	GLS2	1.84723	3.76054	3.61096	6.55864	4.50735
	1.49731e-13	1.15642	0.289	0.067	2.32009e-09	Immune cells	MAP3K8	0.125936	0.0178584	0.00804522	1.44182	0.010591
	1.00813e-12	1.15515	0.506	0.327	1.56209e-08	Immune cells	ENSGALG00015025244	0.497002	0.221305	0.818121	2.18552	0.751127
	5.27012e-25	1.15282	0.331	0.003	8.16605e-21	Immune cells	ENSGALG00015027434	0.00290619	0.00346675	0.0360872	1.23106	0
	1.40538e-08	1.15132	0.496	0.393	0.000217764	Immune cells	ENSGALG00015008850	0.565499	0.830428	1.00265	2.65068	1.0778
	3.52337e-08	1.15007	0.661	0.616	0.000545945	Immune cells	CNOT2	1.36336	1.04292	2.0889	4.07725	1.3717
	1.06468e-08	1.14904	0.402	0.24	0.000164972	Immune cells	B3GNT2	0.297934	0.547006	0.208957	2.01939	0.21685
	2.65024e-12	1.14897	0.342	0.115	4.10655e-08	Immune cells	RCSD1	0.222248	0.0552711	1.37471	1.63994	0.0558149
	1.50145e-07	1.13231	0.277	0.123	0.0023265	Immune cells	ENSGALG00015026554	0.120855	0.33362	0.950205	1.60001	0.131837
	3.13811e-08	1.11356	0.616	0.455	0.000486251	Immune cells	ENSGALG00015011106	2.23573	0.836522	2.41768	5.19578	1.12109
	6.40671e-13	1.1126	0.277	0.038	9.9272e-09	Immune cells	TNFRSF1B	0.0456914	0.0134627	0.720293	1.25912	0.0186224
	2.92008e-08	1.10956	0.765	0.79	0.000452467	Immune cells	JAK1	2.62828	1.53159	2.68952	6.21073	2.59845
	2.40049e-21	1.10466	0.313	0.001	3.71955e-17	Immune cells	ENSGALG00015006071	0.000281025	0.00185887	0	1.15197	0
	1.43802e-11	1.10224	0.234	0.033	2.22822e-07	Immune cells	CYFIP2	0.047758	0.0261381	0.0264749	1.23696	0.0619066
	7.68789e-09	1.09506	0.281	0.086	0.000119124	Immune cells	AGPAT4	0.115665	0.0697426	0.295143	1.36671	0.416802
	3.38495e-12	1.09379	0.219	0.008	5.24498e-08	Immune cells	GPR34	0.01592	0.00676236	0.00653869	1.16477	0.130555
	1.78037e-20	1.09285	0.343	0.005	2.75869e-16	Immune cells	ENSGALG00015021816	0.00553591	0.0057312	0.00260475	1.14473	0.0013191
	2.37292e-08	1.09151	0.835	0.872	0.000367684	Immune cells	ENSGALG00015003965	4.90356	3.30876	11.6162	10.8942	7.48303
	4.40224e-07	1.07164	0.36	0.174	0.00682126	Immune cells	ENSGALG00015012005	0.239788	0.229837	1.05524	1.62034	0.268724
	7.62589e-07	1.05881	0.427	0.293	0.0118163	Immune cells	ENSGALG00015017159	0.435033	0.503856	0.703083	2.03419	0.488999
	4.81913e-11	1.05532	0.252	0.038	7.46724e-07	Immune cells	ENSGALG00015017273	0.0407198	0.0520983	0.802902	1.18794	0.0981546
	3.06377e-06	1.05171	0.792	0.758	0.0474731	Immune cells	SLC4A7	3.64072	3.73795	3.27599	8.64236	2.19846
	6.2763e-24	1.04999	0.314	0.014	9.72513e-20	Immune cells	HCLS1	0.0198871	0.0122814	0.0119399	1.10712	0.00249351
	2.10173e-12	1.04538	0.327	0.099	3.25664e-08	Immune cells	ENSGALG00015027030	0.12773	0.0521669	0.537195	1.29558	0.0772771
	3.42701e-09	1.04443	0.323	0.109	5.31015e-05	Immune cells	WDR41	0.139763	0.117366	0.223298	1.34282	0.279802
	2.45799e-06	1.04064	0.256	0.095	0.0380866	Immune cells	ENSGALG00015015688	0.0839921	0.218216	0.598614	1.31504	0.135286
	1.52456e-17	1.04003	0.273	0.015	2.3623e-13	Immune cells	ENSGALG00015014176	0.0149764	0.101548	0.109424	1.13594	0.0187833
	3.16189e-09	1.03755	0.276	0.096	4.89935e-05	Immune cells	ENSGALG00015028673	0.0897253	0.15145	0.0399742	1.26937	0.119764
	6.39908e-07	1.02899	0.517	0.463	0.00991537	Immune cells	ENSGALG00015014525	1.28659	1.7242	3.02299	3.93189	0.732796
	2.9294e-07	1.01744	0.424	0.313	0.0045391	Immune cells	SLC2A14	0.70516	0.0750557	1.13716	2.13191	0.97509
	3.95516e-16	1.01262	0.27	0.007	6.12853e-12	Immune cells	ENSGALG00015008364	0.00831788	0.00797099	0	1.03389	0.00268639
	2.56989e-07	1.01137	0.278	0.157	0.00398204	Immune cells	ENSGALG00015018695	0.301425	0.0659335	0.0269357	1.49139	0.20129
	4.0703e-23	1.00995	0.305	0.006	6.30693e-19	Immune cells	BTK	0.00459944	0.00551642	0.00796057	1.02365	0.00359084
	5.86956e-08	1.00888	0.314	0.126	0.000909488	Immune cells	TMCC3	0.0205783	1.25999	2.12371	1.75733	0.186217
	3.34207e-07	1.00725	0.569	0.577	0.00517853	Immune cells	PTPN2	1.27461	0.684124	1.33799	3.26396	1.34515
	1.0388e-11	1.00512	0.586	0.42	1.60962e-07	Immune cells	LSP1P1	1.85722	0.384364	0.519711	3.93884	2.43446
	5.38116e-09	1.00511	0.871	0.964	8.3381e-05	Immune cells	ENSGALG00015000062	12.0446	14.313	15.8268	26.4166	9.09253
	9.15567e-18	1.00352	0.299	0.015	1.41867e-13	Immune cells	PRKCB	0.0204033	0.00938558	0.0550318	1.04073	0.0151954
	4.68423e-12	1.0022	0.928	0.982	7.25822e-08	Immune cells	ENSGALG00015002559	11.0419	12.6596	15.3229	24.0424	9.3884
	9.53931e-10	0.999153	0.352	0.173	1.47812e-05	Immune cells	FLI1	0.37427	0.0249673	8.21222	1.7396	0.149339
	3.65939e-18	0.99612	0.302	0.028	5.67023e-14	Immune cells	ENSGALG00015026165	0.0133803	0.0802331	0.119445	1.0591	0.0452277
	2.32491e-12	0.994361	0.342	0.107	3.60244e-08	Immune cells	SLC41A1	0.0997862	0.159254	1.21291	1.24735	0.103363
	4.89614e-16	0.984635	0.26	0.022	7.58657e-12	Immune cells	TAGAP	0.0386772	0.0266115	0.00376907	1.04811	0.0246726
	1.10342e-20	0.974114	0.316	0.015	1.70976e-16	Immune cells	ARHGAP45	0.01685	0.00751216	0.144874	0.995392	0.00223269
	6.96533e-13	0.968126	0.287	0.07	1.07928e-08	Immune cells	DOK1	0.0819045	0.0886664	0.063307	1.12006	0.116094
	8.80768e-13	0.964683	0.992	0.999	1.36475e-08	Immune cells	ENSGALG00015001170	36.5004	51.853	49.2978	80.2445	31.5842
	6.77155e-07	0.960201	0.206	0.059	0.0104925	Immune cells	CHST13	0.0827925	0.00789028	0.0195375	1.06659	0.0464549
	1.76114e-06	0.958712	0.38	0.237	0.0272888	Immune cells	ENSGALG00015018954	0.271909	0.304154	0.292332	1.48992	0.34295
	6.51851e-07	0.955289	0.208	0.04	0.0101004	Immune cells	VCAM1	0.135206	0.0125696	0.524169	1.14593	0.02508
	5.22914e-09	0.951711	0.528	0.466	8.10255e-05	Immune cells	PAK2	0.671171	0.687414	1.9008	2.27197	0.974037
	2.229e-08	0.951014	0.291	0.124	0.000345384	Immune cells	ENSGALG00015026041	0.0924383	0.408277	0.100284	1.27193	0.0921977
	4.44905e-07	0.950247	0.338	0.202	0.0068938	Immune cells	ENSGALG00015018135	0.398589	0.221737	0.974301	1.62318	0.22741
	3.0911e-08	0.945156	0.789	0.861	0.000478966	Immune cells	USP9Y	3.10013	2.58799	4.26925	6.66921	3.61459
	3.67866e-16	0.94189	0.267	0.001	5.70009e-12	Immune cells	ENSGALG00015021500	0.000858592	0.00172833	0	0.9231	0
	3.39836e-10	0.924159	0.283	0.088	5.26576e-06	Immune cells	ARHGAP27	0.0199095	0.424311	0.988567	1.15697	0.00420555
	8.3036e-09	0.922883	0.233	0.045	0.000128664	Immune cells	ENSGALG00015006512	0.0551199	0.023899	0.940085	1.00371	0.031026
	3.7656e-14	0.922411	0.258	0.023	5.8348e-10	Immune cells	ENSGALG00015026729	0.0271476	0.0184638	0.0169802	0.942034	0.014847
	2.38342e-13	0.913267	0.227	0.001	3.69311e-09	Immune cells	ENSGALG00015006099	0.00100692	0.0021245	0	0.885717	0
	8.45985e-07	0.910449	0.657	0.694	0.0131085	Immune cells	ZYX	1.54738	1.96002	2.27302	4.01457	2.11848
	4.66957e-10	0.90591	0.801	0.845	7.2355e-06	Immune cells	ENSGALG00015003177	3.52157	2.43357	5.24545	6.97153	3.23856
	1.53467e-06	0.901116	0.332	0.186	0.0237797	Immune cells	ICOSLG	0.187252	0.597959	0.18078	1.4164	0.0826349
	1.93538e-16	0.896757	0.255	0.001	2.99887e-12	Immune cells	RGS18	0.0010683	0.000398753	0	0.863501	0
	8.95734e-13	0.895443	0.26	0.033	1.38794e-08	Immune cells	ENSGALG00015016907	0.0405773	0.00601379	0.05263	0.918654	0.00863268
	2.02279e-16	0.892919	0.233	0.009	3.13431e-12	Immune cells	ENSGALG00015024026	0.0111493	0.00613111	0	0.874993	0.0137184
	8.6118e-11	0.888217	0.255	0.044	1.3344e-06	Immune cells	PARVG	0.0578678	0.00645678	1.07765	0.954604	0.0567929
	1.31519e-07	0.885301	0.325	0.189	0.00203789	Immune cells	ENSGALG00015023135	0.123966	0.635248	0.274783	1.32591	0.0794985
	2.02109e-10	0.867565	0.22	0.031	3.13168e-06	Immune cells	DAPP1	0.0230293	0.0687293	0.0162557	0.8913	0.248666
	1.92403e-11	0.86742	0.229	0.05	2.98129e-07	Immune cells	MICAL1	0.0218635	0.209679	0	0.953655	0.0320535
	1.09217e-14	0.863113	0.217	0.002	1.69232e-10	Immune cells	LY96	0.00172354	0.00130987	0	0.822208	0.0277514
	1.0716e-13	0.859223	0.233	0	1.66044e-09	Immune cells	TLR4	0.000452722	0.00195264	0	0.81558	0
	2.11276e-07	0.855948	0.338	0.208	0.00327371	Immune cells	DUSP6	0.411171	0.405959	2.57616	1.60007	0.689379
	7.7218e-08	0.855191	0.832	0.888	0.00119649	Immune cells	FOXP1	5.40534	7.15006	11.3864	11.567	7.67906
	2.88849e-10	0.852743	0.23	0.05	4.47571e-06	Immune cells	CARD11	0.00562088	0.250026	0.376523	0.939301	0.00914579
	1.92388e-06	0.845653	0.33	0.166	0.0298105	Immune cells	ENSGALG00015005872	0.189065	0.173705	0.282103	1.13213	0.23468
	6.88048e-11	0.842251	0.306	0.134	1.06613e-06	Immune cells	PER3	0.114165	0.441054	0.169907	1.15251	0.148018
	7.79378e-12	0.840558	0.204	0	1.20765e-07	Immune cells	CCR2	0.000603507	0.00163483	0.00498656	0.792389	0
	7.79884e-11	0.840136	0.227	0.046	1.20843e-06	Immune cells	ENSGALG00015002960	0.0500888	0.00788074	0.156015	0.862558	0.071774
	1.99005e-13	0.829127	0.22	0.003	3.08359e-09	Immune cells	ENSGALG00015021667	0.00316904	0.000950389	0.00544351	0.781214	0
	3.24015e-15	0.824532	0.224	0.002	5.02062e-11	Immune cells	ENSGALG00015005930	0.00201683	0.00306162	0.00140433	0.774978	0
	3.08622e-14	0.824177	0.224	0	4.7821e-10	Immune cells	ENSGALG00015000350	0.000285149	0.000751758	0	0.771236	0
	5.8166e-12	0.821139	0.217	0.039	9.01283e-08	Immune cells	ENSGALG00015012842	0.0487461	0.0213819	0.0448051	0.840566	0.0777615
	7.7813e-12	0.813835	0.204	0.02	1.20571e-07	Immune cells	ENSGALG00015028069	0.0264617	0.00582109	0.0119744	0.794323	0.00442875
	1.90457e-09	0.813756	0.229	0.039	2.95113e-05	Immune cells	NAAA	0.0276531	0.114008	0	0.846075	0.0670817
	4.68877e-15	0.806528	0.238	0.01	7.26524e-11	Immune cells	EVI2A	0.0198233	0.00843722	0.0509331	0.780105	0.100106
	9.88879e-13	0.79877	0.245	0.029	1.53227e-08	Immune cells	SYNGR3	0.0232145	0.0479621	0.0473986	0.791807	0.027654
	8.84565e-07	0.795155	0.248	0.073	0.0137063	Immune cells	CBL	0.0941634	0.0543585	0.317204	0.884739	0.0738413
	4.74071e-13	0.782655	0.242	0.029	7.34573e-09	Immune cells	ENSGALG00015023121	0.0329566	0.00942388	0.0236265	0.766533	0.058643
	6.56592e-07	0.771813	0.874	0.945	0.0101739	Immune cells	FUS	8.22615	4.42941	10.4738	13.0999	8.23565
	4.9546e-10	0.769405	0.769	0.836	7.67716e-06	Immune cells	MBNL3	3.99207	1.74302	5.25857	6.52541	3.58622
	5.16843e-13	0.76383	0.215	0.034	8.00848e-09	Immune cells	RHOF	0.0376151	0.0255591	0.125862	0.7583	0.0445391
	3.96418e-14	0.753828	0.237	0.009	6.14249e-10	Immune cells	ENSGALG00015024648	0.00336138	0.0258826	0.00885743	0.701973	0.00313549
	4.18106e-07	0.741775	0.281	0.128	0.00647855	Immune cells	PCSK7	0.107347	0.250078	0.0784283	0.913107	0.0619529
[truncated: 1,458 more rows]

## Sheet: Suppl. Table 5
	Column1	D0 Broiler 1	D0 Broiler 2	D0 Layer 1	D0 Layer 2	D3 Broiler 1	D3 Broiler 2	D3 Layer 1	D3 Layer 2	All Samples
	Median UMIs/cell	8758	8192	9909	9778	12443	11547	11634	9490	10218.9
	Median genes/cell	29551	24627	33838	29915	29490	24587	26097	19148	27156.6
	Total number of cells	4644	5483	5712	5397	5128	6268	4990	5965	43587
	Number of Mesenchymal cells	3775	4128	4383	4040	3391	4465	3134	3526	30842
	Number of Epithelial cells	650	1051	1075	1127	1602	1648	1736	2331	11220
	Number of Immune cells	121	122	131	109	51	80	70	38	722
	Number of Endothelial cells	60	112	75	79	51	44	26	42	489
	Number of Neuron cells	38	70	48	42	33	31	24	28	314
	Proportion of Mesenchymal cells	0.812877	0.752873	0.767332	0.748564	0.661271	0.712348	0.628056	0.591115	0.707596
	Proportion of Epithelial cells	0.139966	0.191683	0.1882	0.20882	0.312402	0.262923	0.347896	0.39078	0.257416
	Proportion of Immune cells	0.0260551	0.0222506	0.0229342	0.0201964	0.0099454	0.0127632	0.0140281	0.00637049	0.0165646
	Proportion of Endothelial cells	0.0129199	0.0204268	0.0131303	0.0146378	0.0099454	0.00701978	0.00521042	0.00704107	0.0112189
	Proportion of Neuron cells	0.0081826	0.0127667	0.00840336	0.0077821	0.00643526	0.00494576	0.00480962	0.00469405	0.00720398
	Proportion of all 5 major lineages	1	1	1	1	1	1	1	1	1

## Sheet: Suppl. Table 6
	Cell population		Gene name	Ensembl ID	Description	Link
	Enteroendocrine cells	L cells	GCG	ENSGALG00015023668	Encodes glucagon, a regulatory peptide secreted from chicken L cells	https://www.ncbi.nlm.nih.gov/pmc/articles/PMC7063072/
		D cells	SST1	ENSGALG00015014212	Encodes somatostatin 1, the main paracrine inhibitor of acid secretion and GI motility secreted by D cells	https://www.sciencedirect.com/science/article/pii/S009286741831643X?via%3Dihub
			HHEX	ENSGALG00015026739	Encodes hematopoietically expressed homeobox, selectively expressed in the somatostain-secreting D cells	https://www.ncbi.nlm.nih.gov/pmc/articles/PMC4003275/
		I cells	CCK	ENSGALG00015005004	Encodes cholecystokinin, a regulatory peptide secreted by I cells to help with digestion and reduce appetite	https://www.ncbi.nlm.nih.gov/pmc/articles/PMC1412095/
		K cells	GIP	ENSGALG00015025737	Encodes gastric inhibitory polypeptide, an incretin hormone secreted by K cells	https://link.springer.com/article/10.1007/s00125-008-1202-x
		X/M cells	MLN	ENSGALG00015023244	Encodes motilin, a peptide secreted by the X/M cells during the interdigestive state	https://www.ncbi.nlm.nih.gov/pmc/articles/PMC4482737/
			GHRL	ENSGALG00015006848	Encodes ghrelin and obestatin prepropeptide, a multifuntional hormone secreted by the X/M cells	https://www.ncbi.nlm.nih.gov/pmc/articles/PMC4482737/
		N cells	NTS	ENSGALG00015009408	Encodes neurotensin, a multifuntional regulatory peptide secreted from N cells	https://www.sciencedirect.com/science/article/pii/0014299978901401?via%3Dihub
		Enterochromaffin cells	SCL6A4	ENSGALG00015023156	Encodes solute carrier family 6 member 4, also known as serotonin transporter. Expressed in ECs	https://www.sciencedirect.com/science/article/pii/S1933021922004846#fig1
			LMX1A	ENSGALG00015012197	Encodes LIM homeobox transcription factor 1 alpha, a trancriptional factor regulates serotonin biosynthesis in Ecs	https://www.ncbi.nlm.nih.gov/pmc/articles/PMC4958331/
			DDC	ENSGALG00015007742	Encodes dopa decarboxylase, regulate the expression of serotonin. Highly expressed in all human ECs	https://www.cell.com/cell/fulltext/S0092-8674(20)30501-8
			TPH1	ENSGALG00015024068	Encodes tryptophan hydroxylase 1, known as serotonin synethesis enzyme expressed in ECs	https://www.science.org/doi/full/10.1126/science.1078197
			TRPA1	ENSGALG00015009026	Encodes transient receptor potential cation channel subfamily A member 1, regulated GI motility through serotonin release from ECs	https://link.springer.com/article/10.1007/s00441-013-1780-x

## Sheet: Suppl. Table 7
	p_val	avg_log2FC	pct.1	pct.2	p_val_adj	cluster	gene	Mesen 1	Mesen 2	Mesen 3	Mesen 4	Mesen 5	Mesen 6	Mesen 7	Mesen 8
	3.15321e-25	2.02105	0.945	0.531	4.8859e-21	Mesen 1	NRXN1	27.3709	14.8905	4.24416	16.2119	0.781896	3.32402	3.83195	1.07686
	4.07201e-15	1.68927	0.745	0.397	6.30959e-11	Mesen 1	ANGPT2	4.60409	2.5645	1.74751	0.850602	0.366499	0.619626	1.2348	2.76666
	1.46281e-14	1.76517	0.72	0.351	2.26663e-10	Mesen 1	CNTFR	3.71466	1.96269	0.56405	3.44261	0.190248	0.833509	0.537867	0.0907939
	1.01246e-13	1.81109	0.737	0.497	1.56881e-09	Mesen 1	PLPP1	5.1584	2.30344	0.963319	3.31079	1.01606	0.844956	1.06244	0.539956
	1.79798e-12	1.68088	0.547	0.235	2.78597e-08	Mesen 1	STMN2	7.1274	2.6288	1.48778	11.2742	0.100724	0.362045	0.150655	0.149373
	4.29135e-12	2.6602	0.386	0.102	6.64945e-08	Mesen 1	IL7R	2.22295	1.37957	0.0583928	0.318923	0.0415016	0.414243	0.194534	0.0554813
	4.48468e-12	1.05172	0.959	0.839	6.94901e-08	Mesen 1	ENSGALG00015011888	19.8209	11.6839	8.3896	16.2146	3.7999	6.89532	8.82424	12.6783
	5.87306e-12	1.36113	0.604	0.289	9.10031e-08	Mesen 1	HAPLN1	1.81472	1.27975	0.512346	2.22903	0.0896477	0.383461	0.265093	0.0657791
	1.87639e-11	1.18558	0.849	0.599	2.90747e-07	Mesen 1	FGFR2	5.05687	3.99767	3.45992	1.68342	1.27149	1.66229	0.650773	6.96946
	3.1166e-11	1.32454	0.787	0.565	4.82917e-07	Mesen 1	MAF	5.00057	3.06704	1.85811	3.00988	0.682006	2.46583	1.47316	1.79728
	8.83458e-11	1.06174	0.909	0.639	1.36892e-06	Mesen 1	COLEC12	8.06809	5.38454	5.49556	1.86966	0.261593	0.802348	4.5417	0.578909
	1.44449e-10	1.08139	0.805	0.606	2.23824e-06	Mesen 1	TCF21	3.6509	2.68382	1.44826	2.02515	0.303283	1.45185	1.82037	1.84822
	3.34793e-10	0.646992	0.877	0.647	5.18762e-06	Mesen 1	LGALS1A	14.0907	6.81844	4.34465	8.99614	5.31741	8.68284	15.4495	1.29719
	4.57694e-10	0.875951	0.816	0.552	7.09197e-06	Mesen 1	CPNE2	3.25666	2.46421	2.91462	4.30256	0.18704	0.469881	0.364863	0.169109
	4.89768e-10	1.50315	0.51	0.218	7.58895e-06	Mesen 1	WNT2B	1.1147	0.632049	0.325419	1.3448	0.0380808	0.112977	0.0451494	1.37706
	9.16066e-10	0.87526	0.888	0.798	1.41944e-05	Mesen 1	CEBPB	6.51313	3.99938	2.61425	4.14333	2.79624	3.02793	4.35125	0.988547
	1.71443e-09	1.04964	0.86	0.641	2.65652e-05	Mesen 1	ENSGALG00015007595	12.9154	7.49383	3.14414	4.4913	1.64156	7.73328	9.7985	6.40377
	2.05571e-08	0.860839	0.66	0.533	0.000318532	Mesen 1	RGL1	1.75386	1.16951	1.18291	0.718567	0.227196	0.641977	1.13355	0.105814
	2.29778e-08	1.33508	0.672	0.416	0.000356042	Mesen 1	LRRC17	2.54726	1.83679	1.22393	1.22067	0.0956818	0.758837	0.725431	0.181742
	3.16646e-08	1.15492	0.899	0.686	0.000490644	Mesen 1	ALDH1A3	10.989	6.78105	7.56883	6.13307	0.484053	3.98163	3.23897	0.5982
	3.16968e-08	2.03109	0.454	0.174	0.000491142	Mesen 1	PPFIA2	1.27081	0.608301	0.122249	0.430565	0.0449673	0.353113	0.343823	0.207444
	3.67132e-08	0.768847	0.656	0.574	0.000568871	Mesen 1	ARL4A	2.62621	1.57842	1.61619	2.64694	1.17314	1.72539	1.03393	2.32485
	3.68493e-08	0.807316	0.803	0.62	0.000570979	Mesen 1	PCDH9	10.3884	9.6227	5.47992	14.6007	2.06931	6.05148	2.37496	2.4374
	4.74437e-08	1.16069	0.891	0.639	0.00073514	Mesen 1	ZEB2	11.9314	6.19627	1.54589	13.3788	0.384899	5.19139	6.54543	0.309584
	5.68828e-08	2.77445	0.195	0.053	0.0008814	Mesen 1	ENSGALG00015020335	0.928694	0.401678	0.0468436	0.108499	0.0594495	0.0310347	0.136307	0.0782175
	7.17592e-08	1.65116	0.624	0.348	0.00111191	Mesen 1	FGFR3	4.00759	1.63727	0.546614	0.624916	3.2845	5.8092	0.458265	0.31354
	9.40495e-08	2.18534	0.212	0.061	0.0014573	Mesen 1	ENSGALG00015016542	0.599554	0.405637	0.129938	0.206472	0.00292283	0.0496226	0.0313753	0.0345244
	1.63723e-07	1.06308	0.614	0.42	0.00253688	Mesen 1	PDLIM5	2.7632	2.03413	1.73499	1.50623	0.0956202	0.280873	1.22098	0.289839
	1.79511e-07	0.698338	0.871	0.785	0.00278152	Mesen 1	ENSGALG00015005550	5.43224	3.91474	3.94264	4.03668	2.19876	2.34273	3.01848	1.16365
	1.81269e-07	0.742641	0.842	0.747	0.00280876	Mesen 1	ENSGALG00015011630	4.29846	3.21124	2.3882	2.94437	0.977001	1.26203	2.99444	2.50555
	2.56922e-07	1.13877	0.823	0.586	0.003981	Mesen 1	KCNMA1	11.7357	6.56323	3.16589	6.76474	12.7505	12.4533	2.29648	4.15914
	2.67814e-07	1.0133	0.878	0.721	0.00414977	Mesen 1	PTPRG	5.93628	4.08025	3.90763	3.39435	0.863407	1.0238	2.56312	1.18324
	2.73837e-07	1.27306	0.638	0.403	0.00424311	Mesen 1	NTNG1	2.68403	1.45053	0.483711	2.01104	0.287622	0.60695	1.20789	4.34775
	2.7414e-07	1.71866	0.496	0.23	0.00424781	Mesen 1	ADCY8	1.97397	1.2238	0.668691	1.39086	0.270764	0.186869	0.145908	0.0436479
	2.7686e-07	2.02199	0.436	0.172	0.00428994	Mesen 1	ENSGALG00015025878	0.99098	0.332045	0.224149	0.395572	0.0455442	0.0655076	0.262735	0.085814
	2.80106e-07	0.893289	0.643	0.514	0.00434023	Mesen 1	AKR1D1	5.18053	3.57136	4.85552	3.99478	0.297775	0.746313	1.60869	0.206815
	4.49274e-07	0.725739	0.635	0.425	0.0069615	Mesen 1	ENSGALG00015016437	2.22342	1.094	0.372568	1.725	0.366829	0.555758	2.605	0.454314
	5.89573e-07	0.93539	0.789	0.598	0.00913544	Mesen 1	ENSGALG00015006288	6.05456	3.61486	4.63873	4.81027	2.92501	3.27153	1.03262	4.98407
	8.90046e-07	0.540698	0.734	0.537	0.0137913	Mesen 1	ENSGALG00015026335	2.57026	1.88306	2.0302	2.32939	0.0892933	0.316149	2.15104	0.598796
	9.14565e-07	0.948436	0.658	0.501	0.0141712	Mesen 1	TPST1	1.70303	1.10916	0.6545	1.04348	0.340767	1.07083	1.05335	0.199058
	9.45659e-07	1.09185	0.822	0.608	0.014653	Mesen 1	ENSGALG00015023064	20.9392	13.4636	6.15069	2.08321	0.570524	3.42764	17.9351	12.5551
	1.04992e-06	1.19663	0.339	0.193	0.0162685	Mesen 1	ENSGALG00015006016	0.644729	0.429351	0.0267324	0.202642	0.384459	0.98626	0.274971	0.111077
	1.26431e-06	1.39269	0.446	0.301	0.0195905	Mesen 1	ENSGALG00015010936	1.42753	1.04943	0.769029	0.390242	0.121788	0.591907	0.318677	0.121932
	1.52691e-06	0.572348	0.843	0.756	0.0236595	Mesen 1	GLI2	4.27324	3.12642	2.62797	3.4601	1.32072	2.87045	2.90314	6.61857
[truncated: 3,039 more rows]

## Sheet: Suppl. Table 8
	p_val	avg_log2FC	pct.1	pct.2	p_val_adj	cluster	gene	Epithelial 1	Epithelial 2	Epithelial 3	Epithelial 4	Epithelial 5	Epithelial 6
[truncated: 7,453 more rows]

[truncated: 8 more sheets: Suppl. Table 9, Suppl. Table 10, Suppl. Table 11, Suppl. Table 12, Suppl. Table 13, Suppl. Table 14, Suppl. Table 15, Suppl. Table 16]
